# Supplementary material for: (20S)-20-Acetamido-18-chloro-5α-pregnan-3β-yl acetate
Source: Acta Crystallogr Sect E Struct Rep Online. 2010 Mar 27;66(Pt 4):o933. doi: 10.1107/S1600536810008883 (PMC2983833; doi:10.1107/S1600536810008883)
Supplement: Supplementary file 2 [file e-66-0o933-Isup2.hkl]

#
# h,k,l, Fc-squared, Fo-squared, sigma(Fo-squared) and status flag
#
data_I
_shelx_title ' Compound X'
_shelx_refln_list_code          4
_shelx_F_calc_maximum       73.33
_exptl_crystal_F_000       476.00
_reflns_d_resolution_high  0.7697
 
loop_
 _symmetry_equiv_pos_as_xyz
 'x, y, z'
 '-x, y+1/2, -z'
 
_cell_length_a     7.6604
_cell_length_b     9.7796
_cell_length_c    16.8301
_cell_angle_alpha  90.000
_cell_angle_beta   96.398
_cell_angle_gamma  90.000
 
_shelx_F_squared_multiplier     1.000
 
loop_
 _refln_index_h
 _refln_index_k
 _refln_index_l
 _refln_F_squared_calc
 _refln_F_squared_meas
 _refln_F_squared_sigma
 _refln_observed_status
   0 -12   0       55.24       61.32      4.02 o
   2 -12   0        2.73        9.19      2.40 o
   3 -12   0       27.36       29.35      3.16 o
   1 -11   0       24.15       20.96      1.33 o
   2 -11   0        7.83       18.44      2.38 o
   3 -11   0        9.96       15.96      2.22 o
   0 -10   0      150.83      158.83      6.82 o
   1 -10   0       86.31       81.30      2.75 o
   2 -10   0       77.80       63.96      2.33 o
   3 -10   0       14.86       19.40      2.32 o
   4 -10   0        6.81       11.13      2.36 o
   5 -10   0       27.71       44.43      3.70 o
   6 -10   0       37.46       36.58      3.52 o
   1  -9   0      147.68      160.23      3.86 o
   2  -9   0      203.78      208.14      5.60 o
   3  -9   0       33.49       31.02      2.78 o
   4  -9   0      138.08      140.18      5.91 o
   5  -9   0        2.02        0.38      2.11 o
   6  -9   0       79.66       88.07      5.60 o
   0  -8   0       85.38      105.52      3.42 o
   1  -8   0       21.66       24.39      0.89 o
   2  -8   0       37.81       35.50      1.16 o
   3  -8   0      148.37      139.04      5.72 o
   4  -8   0       10.99       10.09      1.10 o
   5  -8   0        2.94        4.42      2.16 o
   6  -8   0       37.66       28.82      2.01 o
   7  -8   0       33.43       30.94      2.01 o
   1  -7   0       90.07       87.03      1.81 o
   2  -7   0      205.33      206.74      3.79 o
   3  -7   0      160.97      123.01      3.54 o
   4  -7   0       31.03       41.16      2.76 o
   5  -7   0      100.35      100.87      3.48 o
   6  -7   0       30.25       30.02      1.67 o
   7  -7   0       66.73       64.29      3.22 o
   8  -7   0       62.57       63.07      3.08 o
   0  -6   0      780.72      890.36     20.28 o
   1  -6   0      524.65      592.03     10.13 o
   2  -6   0      590.92      620.03     12.09 o
   3  -6   0      523.83      496.03      9.89 o
   4  -6   0        4.16        8.28      1.00 o
   5  -6   0      305.57      286.66      7.28 o
   6  -6   0        6.96        6.06      1.27 o
   7  -6   0       35.48       45.45      3.18 o
   8  -6   0       68.93       71.72      3.29 o
   1  -5   0      547.04      569.64     10.59 o
   2  -5   0      207.00      219.09      3.29 o
   3  -5   0       35.81       42.24      1.26 o
   4  -5   0      186.15      180.69      4.85 o
   5  -5   0       47.50       34.68      1.80 o
   6  -5   0       34.97       44.15      2.03 o
   7  -5   0       32.02       30.02      1.90 o
   8  -5   0       13.60        8.81      1.44 o
   0  -4   0     1031.20     1086.37     23.78 o
   1  -4   0     4214.77     4266.31     76.11 o
   2  -4   0      348.05      324.72      6.25 o
   3  -4   0      222.96      184.06      3.76 o
   4  -4   0       23.78       36.08      1.58 o
   5  -4   0       41.49       42.42      1.99 o
   6  -4   0      138.90      135.78      3.23 o
   7  -4   0       33.06       28.67      1.19 o
   8  -4   0       61.47       55.18      1.96 o
   9  -4   0       20.82       28.15      2.94 o
   1  -3   0     5376.81     5043.61    109.36 o
   2  -3   0      295.51      313.57      5.89 o
   3  -3   0      231.22      197.86      4.10 o
   4  -3   0      445.86      472.53      7.84 o
   5  -3   0       27.30       24.32      1.02 o
   6  -3   0      184.82      172.58      4.01 o
   7  -3   0       59.20       58.95      1.92 o
   8  -3   0       11.02       11.60      0.94 o
   9  -3   0       67.08       64.74      2.57 o
   1  -2   0     3198.67     3047.50     54.37 o
   2  -2   0     2479.47     2231.76     34.73 o
   3  -2   0     1483.99     1379.58     22.15 o
   4  -2   0      100.28      110.42      2.19 o
   5  -2   0      149.16      142.66      3.15 o
   6  -2   0       92.14      121.47      2.91 o
   7  -2   0      131.50      138.05      3.42 o
   8  -2   0      128.46      128.76      3.62 o
   9  -2   0       23.19       25.29      1.53 o
   2  -1   0      669.49      647.27     10.23 o
   3  -1   0       57.26       44.43      1.02 o
   4  -1   0      566.15      567.65      9.58 o
   5  -1   0      130.65      137.57      3.09 o
   6  -1   0       22.36       23.84      1.36 o
   7  -1   0       91.37       80.18      2.36 o
   8  -1   0       18.95       16.02      1.16 o
   9  -1   0       29.96       26.06      1.91 o
   1   0   0     1070.92      957.39     21.03 o
   2   0   0     2016.54     1937.43     29.92 o
   3   0   0        0.31        6.20      0.49 o
   4   0   0      637.95      683.41     11.24 o
   5   0   0     1044.63      981.58     16.08 o
   6   0   0       61.15      118.43      2.87 o
   7   0   0        1.82        3.61      0.87 o
   8   0   0      108.28      127.04      3.44 o
   9   0   0        1.63        4.42      1.49 o
   2   1   0      691.55      659.68     10.33 o
   3   1   0       54.06       49.37      1.07 o
   4   1   0      558.16      561.06      9.20 o
   5   1   0      130.07      127.98      2.51 o
   6   1   0       20.42       20.51      1.07 o
   7   1   0       86.48       72.78      2.13 o
   8   1   0       18.97       15.30      1.14 o
   9   1   0       30.79       26.27      1.92 o
   1   2   0     3223.98     3066.67     93.72 o
   2   2   0     2510.43     2157.04     38.66 o
   3   2   0     1483.92     1331.57     24.30 o
   4   2   0      100.14      109.84      2.04 o
   5   2   0      145.51      134.49      2.57 o
   6   2   0       95.24      109.55      2.76 o
   7   2   0      133.41      129.39      3.16 o
   8   2   0      127.90      132.73      4.47 o
   9   2   0       23.04       25.08      2.16 o
   1   3   0     5361.62     5209.48    159.20 o
   2   3   0      282.63      299.00      7.20 o
   3   3   0      230.98      186.14      4.73 o
   4   3   0      437.07      469.81      7.82 o
   5   3   0       26.31       24.39      0.76 o
   6   3   0      189.62      171.12      3.45 o
   7   3   0       63.16       67.21      2.05 o
   8   3   0       10.94        9.92      1.35 o
   9   3   0       65.16       69.16      3.23 o
   0   4   0     1063.11     1132.11     36.41 o
   1   4   0     4213.02     4302.62     93.72 o
   2   4   0      359.07      336.83      7.89 o
   3   4   0      236.72      190.90      4.79 o
   4   4   0       23.65       31.88      1.49 o
   5   4   0       42.42       39.84      1.84 o
   6   4   0      135.56      137.08      3.25 o
   7   4   0       32.02       33.46      2.01 o
   8   4   0       61.98       53.95      2.65 o
   9   4   0       21.02       27.86      2.20 o
   1   5   0      526.85      559.74     10.50 o
   2   5   0      216.23      218.06      4.10 o
   3   5   0       36.27       38.36      1.46 o
   4   5   0      181.78      173.49      4.75 o
   5   5   0       48.65       39.84      1.92 o
   6   5   0       32.36       35.09      1.89 o
   7   5   0       31.13       26.34      1.78 o
   8   5   0       13.75       14.55      1.75 o
   9   5   0       13.89       18.79      1.80 o
   0   6   0      792.06      898.66     20.38 o
   1   6   0      517.41      576.94     11.00 o
   2   6   0      589.94      598.80     11.20 o
   3   6   0      525.58      479.18     11.23 o
   4   6   0        4.06        4.65      1.17 o
   5   6   0      306.22      288.77      7.78 o
   6   6   0        7.74        7.93      1.21 o
   7   6   0       36.67       39.05      2.08 o
   8   6   0       67.83       77.35      3.66 o
   1   7   0       95.02       92.42      2.14 o
   2   7   0      205.75      204.95      4.17 o
   3   7   0      158.82      123.47      5.39 o
   4   7   0       27.17       39.14      2.00 o
   5   7   0       98.30       90.17      3.03 o
   6   7   0       32.30       29.12      1.95 o
   7   7   0       68.97       63.85      2.99 o
   8   7   0       62.40       57.79      3.17 o
   0   8   0       82.37       97.14      2.46 o
   1   8   0       22.48       24.94      0.83 o
   2   8   0       41.00       35.50      0.99 o
   3   8   0      151.70      130.50      3.65 o
   4   8   0       10.91       10.76      1.18 o
   5   8   0        2.07        5.72      1.16 o
   6   8   0       38.87       36.00      2.00 o
   7   8   0       33.51       31.25      2.17 o
   1   9   0      144.95      160.23      3.51 o
   2   9   0      199.09      201.98      5.52 o
   3   9   0       32.04       34.03      1.46 o
   4   9   0      140.81      145.49      4.52 o
   5   9   0        2.24        7.28      1.24 o
   6   9   0       78.41       79.81      3.47 o
   0  10   0      155.44      146.16      7.38 o
   1  10   0       88.36       81.43      4.13 o
   2  10   0       76.86       58.21      3.70 o
   3  10   0       14.38       14.66      1.75 o
   4  10   0        6.87        8.81      1.98 o
   5  10   0       29.81       33.22      3.04 o
   6  10   0       37.15       39.23      3.21 o
   2  11   0        8.22       10.49      1.62 o
   3  11   0       10.22       11.45      2.16 o
  -3 -12   1        1.48        9.79      1.82 o
  -2 -12   1       60.56       60.78      4.00 o
  -1 -12   1       48.38       53.24      3.34 o
   0 -12   1        2.93        0.67      0.97 o
   1 -12   1       67.68       66.53      2.94 o
   2 -12   1       11.03       13.11      1.96 o
   3 -12   1       36.78       40.01      3.16 o
  -4 -11   1       10.27       21.47      2.89 o
  -3 -11   1       57.71       71.49      4.81 o
  -2 -11   1       66.42       69.97      4.41 o
  -1 -11   1       26.78       24.73      1.38 o
   0 -11   1       47.98       51.44      2.29 o
   1 -11   1       38.26       39.05      1.73 o
   2 -11   1       50.37       50.45      3.65 o
   3 -11   1       29.95       32.98      2.95 o
   4 -11   1        1.95        8.33      2.00 o
  -5 -10   1      116.37      125.94      7.00 o
  -4 -10   1      154.19      165.37      7.85 o
  -3 -10   1       43.86       46.30      3.11 o
  -2 -10   1       25.14       28.60      1.34 o
  -1 -10   1       12.81        9.44      1.19 o
   0 -10   1        5.35        7.89      0.98 o
   1 -10   1       19.51       19.52      1.23 o
   2 -10   1      118.76      120.25      3.81 o
   3 -10   1       27.23       34.35      3.01 o
   4 -10   1        2.87        6.03      1.98 o
   5 -10   1       68.24       68.13      4.81 o
   6 -10   1       56.14       52.74      3.63 o
  -7  -9   1       26.22       27.49      3.20 o
  -6  -9   1       14.51       18.97      2.54 o
  -5  -9   1      107.23      112.77      5.89 o
  -4  -9   1        2.70        4.71      1.96 o
  -3  -9   1       67.91       51.64      3.19 o
  -2  -9   1      117.14      118.89      3.78 o
  -1  -9   1       11.16       11.65      0.76 o
   0  -9   1      101.15      101.43      2.24 o
   1  -9   1       25.79       23.17      1.14 o
   2  -9   1      299.26      304.30      8.23 o
   3  -9   1       13.90       12.71      2.17 o
   4  -9   1       42.87       42.87      3.18 o
   5  -9   1      129.08      143.82      6.49 o
  -7  -8   1       77.38       84.59      3.70 o
  -6  -8   1       63.72       59.70      2.79 o
  -5  -8   1       35.15       32.27      1.65 o
  -4  -8   1        2.65        2.35      0.81 o
  -3  -8   1       13.34       14.03      2.39 o
  -2  -8   1      138.62      145.32      2.84 o
  -1  -8   1       60.02       44.34      1.29 o
   0  -8   1        6.00        6.17      0.59 o
   1  -8   1      227.60      252.73      4.63 o
   2  -8   1       43.87       32.35      0.95 o
   3  -8   1       78.58       72.66      3.67 o
   4  -8   1      271.95      306.00     11.65 o
   5  -8   1       69.01       74.33      3.71 o
   6  -8   1       21.30       27.79      1.68 o
   7  -8   1       46.45       42.87      2.54 o
  -8  -7   1        1.29        2.75      1.84 o
  -7  -7   1        4.91        7.13      1.41 o
  -6  -7   1       99.75      109.84      3.63 o
  -5  -7   1      176.39      171.12      5.08 o
  -4  -7   1       20.24       19.77      1.23 o
  -3  -7   1      114.22       99.07      2.90 o
  -2  -7   1       64.69       93.49      2.28 o
  -1  -7   1      222.31      246.59      4.58 o
   0  -7   1       96.69       78.33      1.72 o
   1  -7   1       19.03       23.37      0.74 o
   2  -7   1       22.68       25.71      0.99 o
   3  -7   1      142.46      113.50      5.17 o
   4  -7   1      147.13      149.53      4.58 o
   5  -7   1       59.90       66.65      2.38 o
   6  -7   1       38.18       34.84      1.88 o
   7  -7   1       42.62       36.66      2.27 o
   8  -7   1       12.15       11.36      2.94 o
  -8  -6   1       26.88       30.18      3.05 o
  -7  -6   1       14.68       15.63      1.48 o
  -6  -6   1       49.09       55.08      2.27 o
  -5  -6   1      157.80      157.78      6.27 o
  -4  -6   1      348.74      364.35      9.00 o
  -3  -6   1       59.60       50.35      1.48 o
  -2  -6   1      142.94      170.94      3.08 o
  -1  -6   1     1039.38     1008.27     16.74 o
   0  -6   1      282.53      313.32      5.65 o
   1  -6   1      180.53      211.76      3.63 o
   2  -6   1       61.35       54.36      1.43 o
   3  -6   1      246.60      224.25      4.98 o
   4  -6   1      715.25      724.63     17.18 o
   5  -6   1      436.61      414.70     10.45 o
   6  -6   1       31.38       36.66      1.77 o
   7  -6   1       85.32       94.29      3.64 o
   8  -6   1       24.08       28.60      2.15 o
  -9  -5   1       53.97       53.55      4.06 o
  -8  -5   1       47.00       46.58      2.46 o
  -7  -5   1        4.07        6.91      1.39 o
  -6  -5   1       83.41       82.56      3.03 o
  -5  -5   1        6.45        9.96      1.14 o
  -4  -5   1       79.29       88.72      2.74 o
  -3  -5   1        7.32        7.85      0.66 o
  -2  -5   1       75.37       95.10      1.76 o
  -1  -5   1      468.79      500.06      9.62 o
   0  -5   1     1118.57     1136.32     18.24 o
   1  -5   1      578.19      607.66     11.29 o
   2  -5   1      504.98      590.35      9.78 o
   3  -5   1      289.57      255.16      5.32 o
   4  -5   1      250.53      260.51      6.72 o
   5  -5   1      153.39      163.94      4.97 o
   6  -5   1        7.84       15.36      1.41 o
   7  -5   1       55.85       57.68      2.74 o
   8  -5   1       48.92       50.84      3.86 o
   9  -5   1        7.30       13.98      2.54 o
  -9  -4   1       67.26       88.33      5.47 o
  -8  -4   1       15.00       14.08      0.94 o
  -7  -4   1      101.03       93.62      3.35 o
  -6  -4   1      312.89      312.34      6.62 o
  -5  -4   1        7.11       10.36      1.21 o
  -4  -4   1      275.21      254.28      6.63 o
  -3  -4   1      232.73      201.19      4.13 o
  -2  -4   1       68.12       93.62      2.01 o
  -1  -4   1      822.37      770.13     14.25 o
   0  -4   1     2001.28     2243.58     41.40 o
   1  -4   1      969.49     1067.71     23.57 o
   2  -4   1      520.62      488.03      7.66 o
   3  -4   1       31.85       33.14      1.12 o
   4  -4   1      157.73      188.41      5.14 o
   5  -4   1      547.80      525.18     13.03 o
   6  -4   1      190.18      209.74      5.83 o
   7  -4   1       62.20       52.64      1.71 o
   8  -4   1       12.55       12.08      0.87 o
   9  -4   1        7.96       22.84      2.65 o
  -9  -3   1        8.66       14.50      1.11 o
  -8  -3   1      153.67      155.01      4.15 o
  -7  -3   1       60.54       58.00      1.79 o
  -6  -3   1       75.29       62.63      1.76 o
  -5  -3   1      545.58      500.06      9.92 o
  -4  -3   1        4.98        8.37      0.52 o
  -3  -3   1     1672.60     1456.89     22.77 o
  -2  -3   1       90.72      110.13      2.33 o
  -1  -3   1      267.60      272.28      5.26 o
   0  -3   1     1719.18     1689.47     30.22 o
   1  -3   1      211.17      217.86      4.09 o
   2  -3   1      204.69      203.36      3.36 o
   3  -3   1      587.81      565.34     10.88 o
   4  -3   1      419.47      434.14      7.51 o
   5  -3   1      782.45      747.96     14.42 o
   6  -3   1       20.42       33.46      1.61 o
   7  -3   1       15.07       15.85      1.00 o
   8  -3   1      107.29      107.38      3.16 o
   9  -3   1        1.62        4.24      0.86 o
  -9  -2   1      125.22      138.05      4.40 o
  -8  -2   1       39.89       42.06      1.62 o
  -7  -2   1        0.55       -1.00      0.66 o
  -6  -2   1       67.87       76.14      2.06 o
  -5  -2   1      200.77      191.47      4.03 o
  -4  -2   1      169.63      152.94      2.75 o
  -3  -2   1      105.52      101.57      1.96 o
  -2  -2   1       66.03      223.00      4.35 o
  -1  -2   1     2690.27     2496.05     76.93 o
   1  -2   1     1022.47      993.35     18.36 o
   2  -2   1      113.15      130.02      2.37 o
   3  -2   1     1132.32     1121.40     18.12 o
   4  -2   1      668.77      671.85     11.15 o
   5  -2   1       83.42       71.72      1.88 o
   6  -2   1       46.55      120.25      2.89 o
   7  -2   1       38.49       31.25      1.40 o
   8  -2   1        4.82        3.28      1.36 o
   9  -2   1       82.30       78.33      2.94 o
  -9  -1   1       30.79       30.33      2.14 o
  -8  -1   1       98.92      113.95      3.11 o
  -7  -1   1       34.87       34.51      1.47 o
  -6  -1   1      141.04      150.89      3.41 o
  -5  -1   1      151.24      167.33      3.59 o
  -4  -1   1       50.58       51.04      1.19 o
  -3  -1   1      159.69      133.05      2.40 o
  -2  -1   1      317.60      307.21      5.84 o
   0  -1   1     1403.06     1334.61     41.05 o
   1  -1   1      565.70      569.64     12.91 o
   2  -1   1      746.99      855.93     13.80 o
   3  -1   1     1185.10     1292.38     18.45 o
   4  -1   1      701.99      695.43     11.34 o
   5  -1   1      101.75       92.42      2.40 o
   6  -1   1       30.12       32.04      1.49 o
   7  -1   1       29.68       28.23      1.33 o
   8  -1   1       55.78       57.37      2.00 o
   9  -1   1       10.75       15.85      1.60 o
  -9   0   1        0.44        8.98      1.45 o
  -8   0   1        0.03       10.14      0.93 o
  -7   0   1      167.71      169.13      3.97 o
  -6   0   1      319.18      298.52      6.23 o
  -5   0   1       12.31        8.28      0.64 o
  -4   0   1     2226.33     2175.76     34.29 o
  -3   0   1     2472.34     2374.89     42.59 o
  -2   0   1      189.80      286.89      6.58 o
  -1   0   1     2364.18     2436.12     74.63 o
   2   0   1     5345.63     5173.50     70.84 o
   3   0   1      707.76      729.11     10.49 o
   4   0   1     3340.05     3485.70     54.06 o
   5   0   1       18.78       16.92      0.91 o
   6   0   1      127.44      163.06      3.72 o
   7   0   1      272.65      222.80      5.18 o
   8   0   1        0.02        2.35      1.11 o
   9   0   1       49.24       52.94      2.82 o
  -9   1   1       30.97       28.82      2.01 o
  -8   1   1      100.10      104.95      2.98 o
  -7   1   1       35.22       36.58      1.42 o
  -6   1   1      138.78      146.16      3.35 o
  -5   1   1      161.54      174.40      3.30 o
  -4   1   1       50.74       53.75      1.32 o
  -3   1   1      169.86      134.17      2.73 o
  -2   1   1      305.96      306.97      7.29 o
   1   1   1      557.25      549.62     12.36 o
   2   1   1      747.84      855.53     11.36 o
   3   1   1     1215.09     1287.89     16.43 o
   4   1   1      699.48      707.55     11.44 o
   5   1   1      106.90      100.59      2.09 o
   6   1   1       31.84       30.64      1.23 o
   7   1   1       29.29       35.75      1.49 o
   8   1   1       58.68       62.41      2.08 o
   9   1   1       11.00       12.71      1.93 o
  -9   2   1      128.51      143.15      5.48 o
  -8   2   1       40.02       43.14      2.19 o
  -7   2   1        1.06        0.91      0.82 o
  -6   2   1       66.68       76.62      2.06 o
  -5   2   1      199.22      188.23      3.43 o
  -4   2   1      162.95      140.84      2.96 o
  -3   2   1      104.35      101.99      2.24 o
  -2   2   1       68.42      240.10      5.80 o
  -1   2   1     2722.59     2534.32     77.52 o
   1   2   1     1023.43      966.00     13.80 o
   2   2   1      110.66      118.73      1.96 o
   3   2   1     1141.04     1122.33     15.80 o
   4   2   1      647.25      652.93     10.63 o
   5   2   1       83.68       73.85      1.67 o
   6   2   1       50.85      126.57      3.28 o
   7   2   1       35.89       32.11      1.65 o
   8   2   1        4.75       11.36      1.59 o
   9   2   1       81.60       85.61      3.85 o
  -9   3   1        8.64       12.08      2.55 o
  -8   3   1      151.50      143.82      4.66 o
  -7   3   1       58.95       56.11      1.87 o
  -6   3   1       74.46       62.63      1.76 o
  -5   3   1      544.37      505.96      8.42 o
  -4   3   1        4.88        6.10      0.38 o
  -3   3   1     1671.24     1408.58     31.24 o
  -2   3   1       84.13      108.97      4.06 o
  -1   3   1      275.77      278.49      4.63 o
   0   3   1     1734.80     1704.33     30.92 o
   1   3   1      212.41      222.38      3.72 o
   2   3   1      194.64      195.53      2.71 o
   3   3   1      596.83      566.99      9.25 o
   4   3   1      421.31      410.48      7.02 o
   5   3   1      776.47      729.86     12.37 o
   6   3   1       18.51       26.63      0.93 o
   7   3   1       14.93       17.79      1.05 o
   8   3   1      105.80      101.85      3.64 o
   9   3   1        1.42        5.96      1.49 o
  -9   4   1       64.32       78.95      3.45 o
  -8   4   1       14.98       14.98      1.61 o
  -7   4   1      101.76       93.09      3.21 o
  -6   4   1      318.89      323.22      6.99 o
  -5   4   1        6.14       10.85      1.32 o
  -4   4   1      271.46      256.05      9.10 o
  -3   4   1      229.79      209.14      8.23 o
  -2   4   1       66.77       96.46      3.68 o
  -1   4   1      845.01      797.31     14.50 o
   0   4   1     1998.63     2240.29     48.59 o
   1   4   1      938.89     1043.82     19.27 o
   2   4   1      519.21      486.81      9.18 o
   3   4   1       29.34       32.90      1.03 o
   4   4   1      169.30      188.99      4.20 o
   5   4   1      551.20      510.97      9.72 o
   6   4   1      190.11      213.17      4.66 o
   7   4   1       65.68       61.87      2.51 o
   8   4   1       12.47       11.04      1.66 o
   9   4   1        7.89       12.32      1.70 o
  -9   5   1       54.09       56.53      2.92 o
  -8   5   1       46.67       50.45      2.56 o
  -7   5   1        4.48       13.98      2.54 o
  -6   5   1       87.43       91.22      3.18 o
  -5   5   1        6.95       12.47      1.37 o
  -4   5   1       79.73       82.56      3.66 o
  -3   5   1        5.12        3.03      1.30 o
  -2   5   1       80.96       95.92      2.44 o
  -1   5   1      475.60      503.47      9.34 o
   0   5   1     1108.36     1153.68     21.20 o
   1   5   1      571.23      609.37     11.30 o
   2   5   1      516.37      599.82     11.21 o
   3   5   1      288.80      251.41      5.28 o
   4   5   1      251.28      252.95      5.52 o
   5   5   1      144.19      145.65      4.19 o
   6   5   1        7.98       11.74      1.42 o
   7   5   1       57.17       48.98      2.14 o
   8   5   1       47.27       58.64      2.87 o
   9   5   1        7.01        8.37      1.49 o
  -8   6   1       27.23       23.17      1.87 o
  -7   6   1       14.20       10.72      1.54 o
  -6   6   1       47.13       49.37      2.15 o
  -5   6   1      154.34      131.14      4.29 o
  -4   6   1      342.91      369.14     13.06 o
  -3   6   1       60.89       47.82      2.68 o
  -2   6   1      143.02      166.26      4.11 o
  -1   6   1     1031.83      980.71     18.25 o
   0   6   1      282.52      311.11      5.14 o
   1   6   1      192.60      221.76      4.34 o
   2   6   1       65.88       55.80      1.24 o
   3   6   1      245.66      227.58      5.02 o
   4   6   1      721.69      693.60     13.52 o
   5   6   1      432.07      419.80     10.80 o
   6   6   1       28.85       25.85      1.62 o
   7   6   1       87.88       93.89      3.49 o
   8   6   1       24.26       32.67      2.14 o
  -8   7   1        0.88        4.81      1.55 o
  -7   7   1        4.65        4.77      1.54 o
  -6   7   1      100.50      100.31      3.47 o
  -5   7   1      178.23      176.06      5.34 o
  -4   7   1       20.27       17.67      2.04 o
  -3   7   1      118.55      102.13      4.20 o
  -2   7   1       64.92       86.38      2.45 o
  -1   7   1      220.53      242.25      6.05 o
   0   7   1       92.03       76.26      1.82 o
   1   7   1       20.07       21.66      0.77 o
   2   7   1       19.79       23.64      0.88 o
   3   7   1      138.28      127.51      2.82 o
   4   7   1      146.22      151.23      4.44 o
   5   7   1       64.76       61.32      2.39 o
   6   7   1       38.76       32.98      1.91 o
   7   7   1       42.12       36.00      2.25 o
   8   7   1       11.66        8.33      2.56 o
  -7   8   1       77.08       80.31      5.09 o
  -6   8   1       65.77       69.39      2.89 o
  -5   8   1       36.29       38.54      1.90 o
  -4   8   1        3.15       11.36      1.96 o
  -3   8   1       12.92        9.96      1.75 o
  -2   8   1      139.23      134.49      5.31 o
  -1   8   1       61.55       45.54      1.59 o
   0   8   1        5.98        5.53      0.52 o
   1   8   1      229.69      249.21      4.38 o
   2   8   1       45.98       31.95      0.86 o
   3   8   1       76.81       61.54      1.74 o
   4   8   1      265.83      262.53      6.97 o
   5   8   1       69.88       72.90      2.61 o
   6   8   1       23.16       23.71      1.76 o
   7   8   1       46.50       49.37      2.54 o
  -7   9   1       26.12       37.26      3.30 o
  -6   9   1       13.91       15.52      1.48 o
  -5   9   1      103.11      101.85      3.64 o
  -4   9   1        2.74        4.62      1.16 o
  -3   9   1       70.12       56.11      3.22 o
  -2   9   1      118.23      112.18      4.99 o
  -1   9   1       10.89        8.85      0.83 o
   0   9   1       97.69      101.85      2.38 o
   1   9   1       24.76       24.53      0.82 o
   2   9   1      305.83      318.00      7.67 o
   3   9   1       13.62       13.06      1.05 o
   4   9   1       43.09       39.93      1.84 o
   5   9   1      129.35      149.02      4.74 o
   6   9   1       46.03       39.67      2.18 o
  -6  10   1        5.96        1.87      1.97 o
  -5  10   1      115.00      115.88      6.72 o
  -4  10   1      154.48      151.57      7.00 o
  -3  10   1       44.78       46.77      3.13 o
  -2  10   1       22.94       30.40      2.22 o
  -1  10   1       11.22       13.21      1.51 o
   0  10   1        5.39        8.16      0.99 o
   1  10   1       19.17       17.43      1.68 o
   2  10   1      118.89      123.93      5.56 o
   3  10   1       25.99       22.71      2.05 o
   4  10   1        2.37        4.99      1.74 o
   5  10   1       69.13       80.43      4.85 o
   6  10   1       57.82       74.45      4.91 o
  -4  11   1       10.38       13.72      2.26 o
  -3  11   1       58.39       78.09      4.66 o
  -2  11   1       64.26       50.64      3.45 o
   2  11   1       49.26       51.04      3.37 o
   3  11   1       30.61       30.33      2.52 o
   4  11   1        1.99        0.91      1.49 o
  -3 -12   2       31.50       35.75      3.23 o
  -2 -12   2       13.67       22.71      2.58 o
  -1 -12   2       52.88       54.87      2.26 o
   0 -12   2       85.44      105.09      4.12 o
   1 -12   2       18.93       22.05      1.37 o
   2 -12   2       67.03       66.76      4.42 o
   3 -12   2       17.58       23.64      2.77 o
  -4 -11   2       37.32       40.81      3.63 o
  -3 -11   2        1.65        8.37      2.09 o
  -2 -11   2       22.24       39.14      3.21 o
  -1 -11   2       44.91       48.01      2.02 o
   0 -11   2        3.42        6.91      1.17 o
   1 -11   2        9.22        8.57      1.02 o
   2 -11   2       34.46       29.72      2.95 o
   3 -11   2       15.75       14.45      2.05 o
   4 -11   2       64.23       82.18      5.28 o
  -6 -10   2       11.77       10.72      2.45 o
  -5 -10   2       11.85       27.57      2.84 o
  -4 -10   2       23.30       20.83      2.34 o
  -3 -10   2      125.86      130.66      6.02 o
  -2 -10   2       93.70      104.53      4.96 o
  -1 -10   2       58.17       56.22      2.08 o
   0 -10   2       14.82       18.26      1.13 o
   1 -10   2       63.42       65.63      2.47 o
   2 -10   2      155.94      165.01      4.81 o
   3 -10   2       69.39       65.07      3.69 o
   4 -10   2       43.22       36.00      3.00 o
   5 -10   2      134.91      138.22      7.83 o
  -7  -9   2       16.24       18.02      2.89 o
  -5  -9   2        4.43       -1.25      1.88 o
  -4  -9   2      113.67      104.53      5.25 o
  -3  -9   2       21.50       23.30      2.21 o
  -2  -9   2      113.38      150.38      6.63 o
  -1  -9   2       95.92       89.77      2.37 o
   0  -9   2       23.03       21.92      1.04 o
   1  -9   2      187.14      171.31      5.45 o
   2  -9   2       85.30       79.32      2.72 o
   3  -9   2       53.98       53.65      3.56 o
   4  -9   2       13.43       16.86      2.39 o
   5  -9   2        7.10       15.25      2.28 o
   6  -9   2      150.61      150.04      8.15 o
  -7  -8   2       18.15       16.63      2.60 o
  -6  -8   2      129.75      128.92      4.72 o
  -5  -8   2      126.25      125.64      4.04 o
  -4  -8   2       10.94       10.36      0.98 o
  -3  -8   2       10.08       26.34      2.42 o
  -2  -8   2       23.28       31.33      1.01 o
  -1  -8   2      210.02      219.09      4.31 o
   0  -8   2      342.81      333.27      6.08 o
   1  -8   2      149.51      141.00      2.80 o
   2  -8   2       33.65       32.74      1.19 o
   3  -8   2       75.51       73.97      3.82 o
   4  -8   2       55.29       58.95      3.52 o
   5  -8   2      366.65      373.41     10.18 o
   6  -8   2       63.49       62.74      2.75 o
   7  -8   2        2.27        0.53      1.34 o
  -8  -7   2        3.51        4.05      1.48 o
  -7  -7   2       17.30       20.96      1.59 o
  -6  -7   2       25.96       37.60      2.13 o
  -5  -7   2      110.22      110.28      3.50 o
  -4  -7   2      159.78      177.53      4.99 o
  -3  -7   2      111.91      109.40      3.05 o
  -2  -7   2       14.47       11.27      1.35 o
  -1  -7   2       93.30       80.43      1.74 o
   0  -7   2        0.65        2.75      0.48 o
   1  -7   2      442.92      435.00      7.52 o
   2  -7   2       82.84       99.35      2.35 o
   3  -7   2      177.39      159.18      5.95 o
   4  -7   2      145.79      156.74      4.69 o
   5  -7   2        8.39        9.27      1.65 o
   6  -7   2        1.13       13.87      2.38 o
   7  -7   2       23.75       25.01      1.87 o
   8  -7   2       18.44       21.92      1.82 o
  -8  -6   2       67.87       74.93      3.48 o
  -7  -6   2        3.31        6.76      1.19 o
  -6  -6   2        1.86        3.74      1.21 o
  -5  -6   2       83.53       82.81      2.65 o
  -4  -6   2       29.23       25.15      2.37 o
  -3  -6   2      148.68      126.41      2.96 o
  -2  -6   2        9.32       21.34      0.64 o
  -1  -6   2       97.73       78.58      1.72 o
   0  -6   2      896.36      948.40     15.81 o
   1  -6   2       24.63       24.46      0.76 o
   2  -6   2       64.83       54.67      1.54 o
   3  -6   2       12.47       13.51      1.07 o
   4  -6   2      169.25      172.58      4.92 o
   5  -6   2      250.04      248.56      6.78 o
   6  -6   2       34.08       35.50      2.48 o
   7  -6   2        1.38        1.34      1.15 o
   8  -6   2       57.66       58.32      2.97 o
  -9  -5   2       13.37       12.36      2.83 o
  -8  -5   2       11.46       12.27      1.55 o
  -7  -5   2      151.02      151.75      4.96 o
  -6  -5   2       36.24       39.31      2.00 o
  -5  -5   2       16.30       13.51      1.27 o
  -4  -5   2      236.02      230.52      5.90 o
  -3  -5   2       41.37       38.19      1.20 o
  -2  -5   2      813.39      845.81     13.72 o
  -1  -5   2      171.84      143.15      2.99 o
   0  -5   2        8.54        4.33      0.64 o
   1  -5   2       21.93       12.66      0.74 o
   2  -5   2        4.71        2.42      0.63 o
   3  -5   2      115.00      129.87      3.00 o
   4  -5   2     1563.20     1572.40     35.75 o
   5  -5   2       85.61       95.78      3.12 o
   6  -5   2       64.95       59.81      2.47 o
   7  -5   2      133.78      128.76      4.09 o
   8  -5   2       13.61       25.43      2.94 o
  -9  -4   2        0.37        4.96      2.32 o
  -8  -4   2       27.81       29.80      2.04 o
  -7  -4   2       53.56       52.74      1.71 o
  -6  -4   2       84.30       99.90      2.50 o
  -5  -4   2      157.35      141.50      3.30 o
  -4  -4   2       45.62       51.34      1.99 o
  -3  -4   2       89.55       91.62      2.13 o
  -2  -4   2      177.35      207.34      3.59 o
  -1  -4   2      319.44      286.19      5.63 o
   0  -4   2     1254.89     1285.90     23.38 o
   1  -4   2      378.71      346.31      8.26 o
   2  -4   2      304.01      304.06      6.05 o
   3  -4   2      143.39      130.34      2.69 o
   4  -4   2      327.67      316.27      8.39 o
   5  -4   2       55.87       57.05      2.52 o
   6  -4   2       87.47       93.62      3.22 o
   7  -4   2       62.48       68.36      2.06 o
   8  -4   2       34.51       34.76      2.29 o
   9  -4   2        2.10       11.93      2.44 o
  -9  -3   2      319.91      340.66      9.73 o
  -8  -3   2       24.74       29.80      1.36 o
  -7  -3   2       32.92       30.10      1.22 o
  -6  -3   2       46.60       44.25      1.48 o
  -5  -3   2      418.43      424.08      8.57 o
  -4  -3   2      956.07      884.99     14.44 o
  -3  -3   2       80.94       91.22      1.99 o
  -2  -3   2      103.93      137.24      2.44 o
  -1  -3   2     1593.63     1424.77     25.66 o
   0  -3   2      584.28      564.35     10.55 o
   1  -3   2     1927.74     1819.01     40.23 o
   2  -3   2      195.47      218.47      4.31 o
   3  -3   2      195.53      199.62      4.31 o
   4  -3   2      401.31      402.64      7.79 o
   5  -3   2       16.69       20.64      0.95 o
   6  -3   2      106.27      116.63      3.15 o
   7  -3   2       74.05       77.11      3.17 o
   8  -3   2       22.60       15.36      1.09 o
   9  -3   2       39.69       42.33      1.90 o
  -9  -2   2       38.75       48.40      2.03 o
  -8  -2   2       36.40       37.51      1.53 o
  -7  -2   2       30.40       31.02      1.31 o
  -6  -2   2       26.12       27.57      1.16 o
  -5  -2   2      120.93      101.29      2.37 o
  -4  -2   2       22.46       37.85      0.94 o
  -3  -2   2      146.75      132.41      2.71 o
  -2  -2   2      151.39      142.16      3.47 o
  -1  -2   2     3140.46     2774.39     86.22 o
   0  -2   2        5.93       20.33      0.75 o
   1  -2   2      567.24      509.09      8.45 o
   2  -2   2      252.68      326.72      6.52 o
   3  -2   2      616.84      539.58      9.34 o
   4  -2   2     1391.25     1448.95     21.12 o
   5  -2   2      591.41      561.39     11.18 o
   6  -2   2      426.31      449.00      9.70 o
   7  -2   2       32.78       27.06      1.30 o
   8  -2   2       69.09       62.08      2.18 o
   9  -2   2       41.52       33.71      1.69 o
  -9  -1   2      149.13      160.93      6.16 o
  -8  -1   2       23.27       26.13      1.27 o
  -7  -1   2      289.58      290.90      6.15 o
  -6  -1   2      240.42      231.79      4.86 o
  -5  -1   2       64.31       68.93      1.84 o
  -4  -1   2      306.30      304.30      6.05 o
  -3  -1   2      430.00      400.98      9.44 o
  -2  -1   2     3658.60     3455.46     75.83 o
  -1  -1   2      863.71      834.96     26.85 o
   0  -1   2       81.86       81.55      2.13 o
   1  -1   2      473.96      428.66      6.89 o
   2  -1   2      815.93      798.49     11.37 o
   3  -1   2     3891.09     3896.83     49.36 o
   4  -1   2      212.92      200.21      3.34 o
   5  -1   2       75.69       63.62      1.88 o
   6  -1   2      144.38      149.36      3.39 o
   7  -1   2      104.68       84.46      2.42 o
   8  -1   2        5.65        6.45      1.02 o
   9  -1   2       55.13       47.82      2.59 o
  -9   0   2      187.22      212.16      7.48 o
  -8   0   2      122.90      127.66      3.29 o
  -7   0   2        1.32        2.89      0.92 o
  -6   0   2      134.36      150.89      3.41 o
  -5   0   2        0.04        6.10      0.72 o
  -4   0   2      271.75      283.38      6.77 o
  -3   0   2     1188.25     1040.24     23.27 o
  -2   0   2      149.99      444.60     10.53 o
   0   0   2      832.21      765.90     24.57 o
   1   0   2       85.87       97.28      1.64 o
   2   0   2     3176.74     2953.28     37.69 o
   3   0   2        5.72        6.06      0.44 o
   4   0   2     2942.89     3212.01     44.81 o
   5   0   2        0.62        4.77      0.73 o
   6   0   2      147.49      202.97      4.55 o
   7   0   2      125.22       97.56      2.74 o
   8   0   2       32.12       37.26      1.61 o
   9   0   2       16.10       18.73      1.62 o
  -9   1   2      155.13      181.44      6.91 o
  -8   1   2       23.66       32.11      1.41 o
  -7   1   2      281.41      270.91      5.94 o
  -6   1   2      235.05      222.38      4.76 o
  -5   1   2       66.57       64.40      1.67 o
  -4   1   2      314.13      315.04      7.88 o
  -3   1   2      431.40      407.11      9.52 o
  -2   1   2     3621.22     3401.05     74.43 o
  -1   1   2      888.81      838.17     26.51 o
   0   1   2       83.06       91.62      2.26 o
   1   1   2      470.43      428.66     13.50 o
   2   1   2      819.75      802.81     10.61 o
   3   1   2     3869.99     3888.18     49.31 o
   4   1   2      217.84      199.23      2.94 o
   5   1   2       75.76       62.41      1.53 o
   6   1   2      140.85      141.00      3.46 o
   7   1   2      100.22       79.56      2.35 o
   8   1   2        5.87        5.83      1.21 o
   9   1   2       56.14       48.88      2.71 o
  -9   2   2       37.02       39.75      2.54 o
  -8   2   2       35.77       36.92      2.11 o
  -7   2   2       30.46       29.35      1.20 o
  -6   2   2       27.43       30.48      1.23 o
  -5   2   2      127.56      108.82      2.46 o
  -4   2   2       23.15       36.25      1.00 o
  -3   2   2      141.39      140.68      5.26 o
  -2   2   2      147.71      151.57      3.58 o
  -1   2   2     3156.03     2937.47     90.22 o
   0   2   2        8.34       22.64      0.86 o
   1   2   2      564.32      510.34      7.52 o
   2   2   2      249.67      319.74      4.22 o
   3   2   2      617.83      537.97      7.08 o
   4   2   2     1396.62     1421.10     20.39 o
   5   2   2      585.21      553.20      9.46 o
   6   2   2      429.30      421.51      8.83 o
   7   2   2       31.72       32.27      1.42 o
   8   2   2       68.97       63.62      2.66 o
   9   2   2       40.91       43.51      2.38 o
  -9   3   2      320.22      349.68     11.93 o
  -8   3   2       25.13       26.13      2.55 o
  -7   3   2       36.35       31.25      1.32 o
  -6   3   2       49.75       48.21      1.25 o
  -5   3   2      415.41      411.89      8.16 o
  -4   3   2      958.16      873.88     16.41 o
  -3   3   2       79.05       92.42      3.87 o
  -2   3   2       97.59      131.14      4.93 o
  -1   3   2     1602.92     1451.07     26.42 o
   0   3   2      585.17      574.61     10.64 o
   1   3   2     1941.84     1830.27     25.52 o
   2   3   2      187.59      207.74      3.20 o
   3   3   2      188.46      195.91      3.11 o
   4   3   2      416.57      392.14      6.59 o
   5   3   2       16.06       18.61      0.78 o
   6   3   2      108.40      117.38      3.16 o
   7   3   2       79.23       86.51      2.97 o
   8   3   2       22.66       19.46      1.90 o
   9   3   2       39.50       44.25      2.58 o
  -9   4   2        0.55        2.16      1.78 o
  -8   4   2       26.97       30.48      2.22 o
  -7   4   2       52.32       55.70      2.59 o
  -6   4   2       82.44       96.19      2.45 o
  -5   4   2      154.44      150.21      3.91 o
  -4   4   2       44.62       59.38      2.99 o
  -3   4   2       81.85       90.43      3.69 o
  -2   4   2      171.33      201.19      4.72 o
  -1   4   2      309.74      273.20      5.27 o
   0   4   2     1268.77     1273.99     23.27 o
   1   4   2      380.03      361.18      5.27 o
   2   4   2      297.52      287.36      4.47 o
   3   4   2      136.16      125.01      1.86 o
   4   4   2      325.75      288.77      5.19 o
   5   4   2       57.26       50.84      1.48 o
   6   4   2       83.71       85.36      1.92 o
   7   4   2       59.78       59.38      2.46 o
   8   4   2       34.35       33.95      2.10 o
   9   4   2        2.27        4.99      1.46 o
  -9   5   2       12.69       14.18      1.72 o
  -8   5   2       11.19       16.07      1.78 o
  -7   5   2      152.89      153.29      4.64 o
  -6   5   2       36.21       40.81      1.95 o
  -5   5   2       17.17       13.82      1.91 o
  -4   5   2      239.64      239.24      9.01 o
  -3   5   2       42.70       47.15      2.67 o
  -2   5   2      828.66      857.96     19.10 o
  -1   5   2      169.62      142.82      2.98 o
   0   5   2        8.84        4.81      0.51 o
   1   5   2       24.18       13.31      0.51 o
   2   5   2        5.17        4.10      0.34 o
   3   5   2      120.17      136.43      3.08 o
   4   5   2     1560.40     1520.58     28.67 o
   5   5   2       83.92       87.55      2.86 o
   6   5   2       64.89       57.68      2.42 o
   7   5   2      133.63      120.86      3.96 o
   8   5   2       13.92       15.36      1.58 o
  -8   6   2       66.47       76.01      3.51 o
  -7   6   2        3.44        7.70      2.00 o
  -6   6   2        2.23        3.18      1.58 o
  -5   6   2       83.05       65.75      3.49 o
  -4   6   2       29.80       24.32      2.26 o
  -3   6   2      146.67      132.09      5.58 o
  -2   6   2        7.99       18.14      0.89 o
  -1   6   2       95.86       75.77      2.17 o
   0   6   2      885.99      963.41     17.65 o
   1   6   2       23.51       21.60      0.77 o
   2   6   2       62.74       58.74      1.27 o
   3   6   2       14.82       15.03      0.81 o
   4   6   2      167.34      160.76      3.69 o
   5   6   2      256.09      248.34      6.78 o
   6   6   2       36.26       43.33      2.10 o
   7   6   2        1.24       -1.29      1.20 o
   8   6   2       58.26       56.74      2.72 o
  -8   7   2        3.68        8.57      1.78 o
  -7   7   2       18.07       19.03      1.76 o
  -6   7   2       27.82       33.14      1.91 o
  -5   7   2      107.89       82.69      4.67 o
  -4   7   2      157.44      164.12      7.29 o
  -3   7   2      111.85      102.97      4.36 o
  -2   7   2       13.25       10.90      0.78 o
  -1   7   2       97.76       81.55      2.38 o
   0   7   2        0.70        1.92      0.58 o
   1   7   2      451.26      444.60      7.31 o
   2   7   2       85.85      106.81      2.01 o
   3   7   2      179.32      153.97      3.44 o
   4   7   2      137.81      142.33      3.31 o
   5   7   2        8.92       15.85      1.33 o
   6   7   2        1.58       21.66      1.62 o
   7   7   2       22.87       22.44      1.78 o
   8   7   2       18.35       18.02      1.77 o
  -7   8   2       17.64       13.57      1.64 o
  -6   8   2      130.50      141.67      4.62 o
  -5   8   2      123.64      109.26      5.22 o
  -4   8   2       11.05        8.13      1.86 o
  -3   8   2       12.06       13.72      1.80 o
  -2   8   2       25.34       34.68      1.47 o
  -1   8   2      208.87      215.61      5.71 o
   0   8   2      333.13      320.23      6.46 o
   1   8   2      148.61      146.16      3.35 o
   2   8   2       32.06       30.10      0.84 o
   3   8   2       77.05       74.33      1.91 o
   4   8   2       56.32       69.85      2.43 o
   5   8   2      363.54      347.60      9.05 o
   6   8   2       63.87       64.40      2.56 o
   7   8   2        2.04        3.41      1.38 o
  -7   9   2       17.10       24.80      1.79 o
  -6   9   2       22.28       24.59      1.79 o
  -5   9   2        4.53       -1.83      2.16 o
  -4   9   2      115.33       99.48      5.40 o
  -3   9   2       20.76       15.03      2.15 o
  -2   9   2      115.58      141.99      5.79 o
  -1   9   2       97.87       88.33      2.35 o
   0   9   2       23.16       19.89      0.80 o
   1   9   2      186.51      168.59      3.78 o
   2   9   2       87.63       77.23      2.19 o
   3   9   2       52.59       53.34      1.92 o
   4   9   2       14.79       19.40      1.22 o
   5   9   2        6.92        9.19      1.22 o
   6   9   2      155.14      141.67      5.28 o
  -6  10   2       10.54       10.18      2.39 o
  -5  10   2       10.47       15.96      1.50 o
  -4  10   2       23.48       21.08      2.67 o
  -3  10   2      126.43      118.89      5.75 o
  -2  10   2       94.84       90.83      4.36 o
  -1  10   2       56.19       46.68      2.84 o
   0  10   2       12.85       10.72      1.41 o
   1  10   2       63.06       59.38      2.99 o
   2  10   2      160.39      167.52      7.18 o
   3  10   2       70.14       53.14      3.44 o
   4  10   2       42.80       39.14      3.39 o
   5  10   2      129.77      128.45      6.92 o
  -4  11   2       35.09       44.25      3.23 o
  -3  11   2        1.52       -0.10      1.84 o
  -2  11   2       23.94       34.27      2.52 o
   2  11   2       33.48       34.11      2.51 o
   3  11   2       16.25       18.49      2.15 o
   4  11   2       65.00       58.85      4.26 o
  -3 -12   3       11.39       13.87      2.48 o
  -2 -12   3       26.11       30.33      2.75 o
  -1 -12   3       29.70       31.72      1.72 o
   0 -12   3        8.17       11.18      1.21 o
   1 -12   3       43.52       49.76      2.35 o
   2 -12   3       53.10       60.03      4.30 o
  -4 -11   3       31.10       40.98      3.64 o
  -3 -11   3       29.80       25.57      2.67 o
  -1 -11   3       59.70       53.85      2.34 o
   0 -11   3       23.89       26.63      1.57 o
   1 -11   3       20.91       20.96      1.27 o
   2 -11   3        0.20        1.87      1.69 o
   3 -11   3       82.30       87.81      5.20 o
   4 -11   3        0.59        6.06      2.12 o
  -6 -10   3       31.21       39.23      3.65 o
  -5 -10   3       29.11       27.64      2.84 o
  -4 -10   3       39.27       43.69      3.39 o
  -3 -10   3        8.87        3.99      1.78 o
  -2 -10   3       77.93       82.05      4.27 o
  -1 -10   3       96.45      104.67      3.69 o
   0 -10   3       35.85       36.25      2.34 o
   1 -10   3       57.73       56.53      2.19 o
   2 -10   3       13.49       11.98      0.91 o
   3 -10   3       26.50       36.58      2.68 o
   4 -10   3       75.18       78.58      5.04 o
   5 -10   3       34.47       46.87      3.89 o
  -6  -9   3       83.11       86.25      5.54 o
  -5  -9   3       96.29      119.34      5.60 o
  -4  -9   3       16.23       13.11      2.06 o
  -3  -9   3       53.51       60.35      3.34 o
  -2  -9   3       40.45       42.33      2.89 o
  -1  -9   3       34.52       32.19      1.41 o
   0  -9   3       85.40       97.01      3.14 o
   1  -9   3       70.65       67.33      2.05 o
   2  -9   3       74.06       81.05      2.50 o
   3  -9   3      228.28      226.75      8.78 o
   4  -9   3       42.32       52.54      3.32 o
   5  -9   3      236.72      254.72     12.62 o
   6  -9   3       64.58       72.78      4.85 o
  -7  -8   3        8.26       16.13      2.62 o
  -6  -8   3        2.71        2.75      1.06 o
  -5  -8   3       99.13       93.62      3.62 o
  -4  -8   3       48.54       61.54      2.29 o
  -3  -8   3      167.51      170.22      6.88 o
  -2  -8   3       49.04       55.80      1.97 o
  -1  -8   3        0.07        0.19      0.53 o
   0  -8   3      136.30      141.83      2.81 o
   1  -8   3      289.84      290.67      5.21 o
   2  -8   3      149.25      177.72      4.07 o
   3  -8   3        4.49        3.91      1.84 o
   4  -8   3       75.05       71.25      3.75 o
   5  -8   3      100.02      105.09      3.84 o
   6  -8   3       16.30       22.64      1.72 o
   7  -8   3       19.43       13.92      1.61 o
  -8  -7   3       78.84       80.80      3.87 o
  -7  -7   3       17.60       14.55      1.53 o
  -6  -7   3        0.53        4.33      1.10 o
  -5  -7   3       43.01       38.88      1.82 o
  -4  -7   3       80.14       83.45      2.79 o
  -3  -7   3      416.23      418.95     10.22 o
  -2  -7   3      141.81      138.38      4.24 o
  -1  -7   3       84.75       79.19      1.73 o
   0  -7   3       52.99       53.85      1.32 o
   1  -7   3      143.10      147.33      2.86 o
   2  -7   3      134.41      143.49      3.32 o
   3  -7   3       17.37       16.86      2.16 o
   4  -7   3       14.13       11.83      2.01 o
   5  -7   3      381.52      395.72     10.49 o
   6  -7   3       23.05       18.02      1.53 o
   7  -7   3       41.95       33.86      3.15 o
  -8  -6   3       16.04       24.94      3.05 o
  -7  -6   3       79.58       81.43      3.13 o
  -6  -6   3       19.46       18.19      1.42 o
  -5  -6   3      173.02      178.27      5.19 o
  -4  -6   3      377.93      410.20     10.11 o
  -3  -6   3       15.26        8.49      0.61 o
  -2  -6   3       60.07       47.44      1.43 o
  -1  -6   3       68.90       63.18      1.88 o
   0  -6   3      187.16      175.32      3.68 o
   1  -6   3      268.91      273.88      5.74 o
   2  -6   3      202.64      195.72      5.24 o
   3  -6   3      131.58      116.03      2.09 o
   4  -6   3        6.49       18.49      1.37 o
   5  -6   3       43.85       51.83      2.29 o
   6  -6   3      302.23      279.19      7.88 o
   7  -6   3       36.48       36.50      2.10 o
   8  -6   3       29.17       37.00      2.28 o
  -9  -5   3       10.04        9.79      2.56 o
  -8  -5   3       41.74       35.58      2.15 o
  -7  -5   3        4.04        6.73      1.26 o
  -6  -5   3      109.68      113.50      3.69 o
  -5  -5   3      105.55      107.96      3.31 o
  -4  -5   3       57.43       68.47      2.18 o
  -3  -5   3       35.66       31.56      0.70 o
  -2  -5   3       21.86       14.66      0.75 o
  -1  -5   3      214.96      205.74      4.38 o
   0  -5   3      913.33      930.97     17.35 o
   1  -5   3      116.47      108.25      2.45 o
   2  -5   3      285.10      258.72      6.69 o
   3  -5   3      193.08      173.86      3.29 o
   4  -5   3       37.71       45.64      1.88 o
   5  -5   3       34.58       38.54      1.81 o
   6  -5   3      135.35      140.68      4.11 o
   7  -5   3        8.66       16.35      1.63 o
   8  -5   3       96.37       96.46      4.22 o
  -9  -4   3        1.85       -0.87      1.97 o
  -8  -4   3        1.59        2.98      0.72 o
  -7  -4   3      138.68      152.94      3.78 o
  -6  -4   3       74.63       76.14      2.06 o
  -5  -4   3       10.23       12.22      0.68 o
  -4  -4   3      423.49      370.47      8.54 o
  -3  -4   3      177.99      161.46      2.82 o
  -2  -4   3      391.02      383.94      7.34 o
  -1  -4   3       25.74       32.04      1.18 o
   0  -4   3      139.06      128.61      2.67 o
   1  -4   3      124.28      104.10      2.27 o
   2  -4   3       65.33       67.33      1.71 o
   3  -4   3      449.49      414.42      7.34 o
   4  -4   3      781.37      789.89     15.21 o
   5  -4   3      123.59      119.04      3.63 o
   6  -4   3      210.55      199.82      5.88 o
   7  -4   3       44.83       30.33      1.91 o
   8  -4   3       32.56       33.38      2.24 o
   9  -4   3       16.08       15.96      2.60 o
  -9  -3   3       17.35       17.09      1.26 o
  -8  -3   3      134.15      142.99      3.65 o
  -7  -3   3       85.63       92.55      2.54 o
  -6  -3   3      130.18      121.01      2.90 o
  -5  -3   3      412.14      368.07      7.19 o
  -4  -3   3       52.32       72.66      1.65 o
  -3  -3   3      852.45      798.10     14.89 o
  -2  -3   3      645.53      644.45     14.79 o
  -1  -3   3      434.33      419.80      7.96 o
   0  -3   3      672.47      649.74     12.02 o
   1  -3   3      142.25      133.21      2.72 o
   2  -3   3       74.37       78.58      1.84 o
   3  -3   3      215.49      201.19      4.33 o
   4  -3   3      218.65      218.88      5.54 o
   5  -3   3      193.11      191.86      4.23 o
   6  -3   3       79.57       60.89      1.84 o
   7  -3   3       52.65       42.78      2.18 o
   8  -3   3       81.61       75.65      2.42 o
   9  -3   3        5.48        7.13      0.92 o
  -9  -2   3       80.83       84.34      3.06 o
  -8  -2   3        0.53        3.33      0.91 o
  -7  -2   3       57.71       53.75      1.83 o
  -6  -2   3      505.28      512.23     10.05 o
  -5  -2   3      629.52      572.62     10.62 o
  -4  -2   3      163.42      201.59      4.14 o
  -3  -2   3       43.37       57.68      1.68 o
  -2  -2   3      611.50      574.28     13.30 o
  -1  -2   3     1693.11     1623.97     35.78 o
   0  -2   3      426.09      467.11      7.50 o
   1  -2   3     2494.57     2390.46     33.23 o
   2  -2   3      538.78      523.91      7.62 o
   3  -2   3       71.72       91.48      1.46 o
   4  -2   3       20.32       69.16      1.62 o
   5  -2   3       35.98       35.58      1.24 o
   6  -2   3       58.54       72.66      2.72 o
   7  -2   3      211.98      206.14      5.18 o
   8  -2   3       13.24       14.66      1.17 o
   9  -2   3       35.93       33.46      2.09 o
  -9  -1   3      112.34      104.95      4.55 o
  -8  -1   3       39.79       38.80      1.55 o
  -7  -1   3      119.01      118.43      3.02 o
  -6  -1   3       13.74       11.69      1.04 o
  -5  -1   3      413.03      394.89      7.72 o
  -4  -1   3      212.44      255.16      6.21 o
  -3  -1   3      137.45      124.55      3.25 o
  -2  -1   3      227.46      269.08      6.37 o
  -1  -1   3     1059.95     1012.24     22.95 o
   0  -1   3     3183.46     3233.27    100.97 o
   1  -1   3      705.99      684.13      9.07 o
   2  -1   3      279.99      255.60      3.55 o
   3  -1   3     1548.11     1594.48     20.49 o
   4  -1   3      289.49      252.29      3.75 o
   5  -1   3      369.11      333.02      5.82 o
   6  -1   3      283.77      265.68      5.65 o
   7  -1   3      100.62      119.19      3.18 o
   8  -1   3       80.30       76.62      2.55 o
   9  -1   3       11.83       10.05      1.36 o
  -9   0   3      102.10      124.86      4.96 o
  -8   0   3      125.11      117.98      3.31 o
  -7   0   3      125.27      123.31      3.08 o
  -6   0   3     1040.41      961.69     18.07 o
  -5   0   3      164.80      174.59      4.58 o
  -4   0   3      273.04      474.64     11.48 o
  -3   0   3        9.45        8.57      0.73 o
  -2   0   3      577.86      719.41     16.37 o
  -1   0   3     1404.75     1400.78     45.17 o
   1   0   3     2194.90     2300.44     31.93 o
   2   0   3     3846.32     4019.89     51.01 o
   3   0   3     3399.04     3443.24     43.96 o
   4   0   3     1556.84     1541.20     20.15 o
   5   0   3      125.66      127.20      2.66 o
   6   0   3       65.34       80.55      2.24 o
   7   0   3       27.91       16.29      1.17 o
   8   0   3       50.29       40.72      1.59 o
   9   0   3       21.49       15.63      1.48 o
  -9   1   3      109.86      128.13      5.18 o
  -8   1   3       40.85       37.93      1.54 o
  -7   1   3      120.25      117.98      3.01 o
  -6   1   3       14.29       14.08      0.94 o
  -5   1   3      425.28      388.30      7.65 o
  -4   1   3      209.21      232.85      5.93 o
  -3   1   3      127.15      119.95      3.19 o
  -2   1   3      223.47      252.95      6.40 o
  -1   1   3     1040.85     1027.75     32.46 o
   0   1   3     3185.84     3217.52     99.93 o
   1   1   3      709.37      692.87      9.86 o
   2   1   3      290.30      274.12      3.68 o
   3   1   3     1527.07     1556.49     20.25 o
   4   1   3      293.39      263.65      3.60 o
   5   1   3      379.37      339.63      6.13 o
   6   1   3      290.47      267.95      5.90 o
   7   1   3       98.84      127.82      3.30 o
   8   1   3       80.90       79.32      3.09 o
   9   1   3       11.77        3.23      1.35 o
  -9   2   3       78.38       83.70      3.81 o
  -8   2   3        0.47        5.30      1.31 o
  -7   2   3       63.02       60.35      2.16 o
  -6   2   3      495.70      505.96     12.17 o
  -5   2   3      625.86      583.63     11.39 o
  -4   2   3      159.59      199.43      5.09 o
  -3   2   3       43.18       63.85      1.89 o
  -2   2   3      624.07      602.54     21.11 o
  -1   2   3     1659.83     1656.00     29.92 o
   0   2   3      431.31      480.70      9.13 o
   1   2   3     2506.17     2380.97     33.17 o
   2   2   3      540.75      538.61      7.40 o
   3   2   3       66.45       87.03      1.42 o
   4   2   3       16.92       72.31      1.41 o
   5   2   3       35.73       37.68      1.02 o
   6   2   3       62.47       67.55      2.16 o
   7   2   3      205.91      188.99      4.77 o
   8   2   3       13.04       16.13      1.51 o
   9   2   3       35.14       29.64      2.27 o
  -9   3   3       15.97       15.14      1.67 o
  -8   3   3      134.45      144.49      4.67 o
  -7   3   3       85.95       82.05      2.77 o
  -6   3   3      132.03      116.33      3.44 o
  -5   3   3      407.63      366.74      7.17 o
  -4   3   3       54.06       71.25      2.22 o
  -3   3   3      864.23      819.40     18.66 o
  -2   3   3      656.48      667.19     15.05 o
  -1   3   3      435.68      434.42      8.10 o
   0   3   3      670.58      648.33     12.36 o
   1   3   3      143.45      133.69      2.08 o
   2   3   3       67.50       66.53      1.36 o
   3   3   3      225.66      212.57      3.04 o
   4   3   3      216.91      217.45      3.27 o
   5   3   3      186.65      192.24      4.04 o
   6   3   3       79.64       64.29      1.89 o
   7   3   3       52.17       40.81      1.95 o
   8   3   3       82.78       86.90      3.23 o
   9   3   3        5.39        8.25      1.55 o
  -9   4   3        1.38        3.61      1.64 o
  -8   4   3        1.52        6.20      1.45 o
  -7   4   3      139.06      148.18      4.73 o
  -6   4   3       77.45       79.93      1.98 o
  -5   4   3        9.10       14.08      0.78 o
  -4   4   3      433.42      373.41     12.87 o
  -3   4   3      178.35      170.58      4.35 o
  -2   4   3      377.94      367.80      8.25 o
  -1   4   3       21.90       30.94      1.16 o
   0   4   3      139.10      131.29      2.70 o
   1   4   3      128.21      103.40      1.69 o
   2   4   3       69.53       68.58      1.15 o
   3   4   3      451.00      411.32      6.19 o
   4   4   3      772.02      760.92     12.63 o
   5   4   3      122.85      117.68      2.71 o
   6   4   3      218.38      197.08      4.29 o
   7   4   3       46.96       42.42      2.08 o
   8   4   3       32.38       34.92      2.21 o
   9   4   3       15.80       16.13      1.95 o
  -9   5   3       10.95       10.49      1.75 o
  -8   5   3       42.11       48.30      2.70 o
  -7   5   3        3.96        4.99      1.64 o
  -6   5   3      106.71      109.84      4.80 o
  -5   5   3      101.43       90.95      4.23 o
  -4   5   3       57.63       70.32      3.49 o
  -3   5   3       36.40       30.10      1.06 o
  -2   5   3       20.77       15.09      0.70 o
  -1   5   3      211.44      205.55      4.18 o
   0   5   3      908.49      893.26     16.58 o
   1   5   3      115.51      107.10      1.72 o
   2   5   3      295.44      270.91      4.11 o
   3   5   3      191.53      163.59      2.66 o
   4   5   3       36.38       44.43      1.48 o
   5   5   3       38.55       36.83      1.77 o
   6   5   3      133.30      132.41      3.99 o
   7   5   3        7.67       19.83      1.61 o
   8   5   3       95.48      118.89      4.69 o
  -8   6   3       16.46       30.40      3.44 o
  -7   6   3       80.71       74.69      2.88 o
  -6   6   3       20.27       15.30      2.06 o
  -5   6   3      175.75      152.26      6.68 o
  -4   6   3      372.13      379.06     13.77 o
  -2   6   3       63.31       51.04      1.59 o
  -1   6   3       66.53       61.65      1.53 o
   0   6   3      190.13      177.17      3.14 o
   1   6   3      272.12      268.40      4.55 o
   2   6   3      202.02      203.36      3.56 o
   3   6   3      127.58      108.82      1.74 o
   4   6   3        5.15       11.50      1.69 o
   5   6   3       44.13       47.34      2.10 o
   6   6   3      299.09      303.33      8.21 o
   7   6   3       37.62       35.09      2.14 o
   8   6   3       28.52       31.56      2.10 o
  -8   7   3       77.08       83.19      3.80 o
  -7   7   3       17.65       12.27      2.29 o
  -6   7   3        0.73        4.10      1.97 o
  -5   7   3       46.42       50.45      3.25 o
  -4   7   3       78.57       76.98      4.14 o
  -3   7   3      419.80      415.84     14.71 o
  -2   7   3      145.48      155.35      3.98 o
  -1   7   3       80.30       77.84      2.32 o
   0   7   3       53.73       53.04      1.41 o
   1   7   3      144.46      146.16      3.18 o
   2   7   3      134.60      136.11      2.59 o
   3   7   3       19.30       15.41      0.87 o
   4   7   3       14.08       13.36      1.16 o
   5   7   3      387.81      400.70     10.55 o
   6   7   3       24.09       21.73      1.49 o
   7   7   3       42.93       38.45      2.15 o
  -7   8   3        8.12       17.61      1.75 o
  -6   8   3        2.70        2.02      1.87 o
  -5   8   3       99.22       95.92      5.30 o
  -4   8   3       46.02       64.07      3.67 o
  -3   8   3      166.42      157.26      6.61 o
  -2   8   3       52.34       61.43      3.15 o
  -1   8   3        0.05        1.34      0.72 o
   0   8   3      136.25      130.34      3.01 o
   1   8   3      288.96      282.44      6.06 o
   2   8   3      144.79      171.31      3.09 o
   3   8   3        3.88        1.39      0.62 o
   4   8   3       72.01       68.47      2.41 o
   5   8   3       99.03       88.72      3.14 o
   6   8   3       14.88       23.51      1.75 o
   7   8   3       19.62       20.51      1.76 o
  -7   9   3        6.41       15.96      2.49 o
  -6   9   3       82.90       93.89      3.90 o
  -5   9   3       95.44      113.06      5.75 o
  -4   9   3       16.76       16.35      2.19 o
  -3   9   3       50.78       44.99      3.17 o
  -2   9   3       42.45       45.54      2.53 o
  -1   9   3       35.40       35.09      2.46 o
   0   9   3       84.69       90.03      2.37 o
   1   9   3       70.04       63.51      1.88 o
   2   9   3       73.44       72.55      2.13 o
   3   9   3      234.44      222.59      6.21 o
   4   9   3       42.16       46.87      1.90 o
   5   9   3      231.29      233.48      8.05 o
   6   9   3       65.77       68.36      4.47 o
  -6  10   3       31.83       33.14      2.16 o
  -5  10   3       27.57       25.92      2.82 o
  -4  10   3       38.93       34.84      3.19 o
  -3  10   3        8.70       10.18      1.81 o
  -2  10   3       78.15       88.72      4.05 o
  -1  10   3       97.55       95.51      5.02 o
   0  10   3       35.34       32.35      1.50 o
   1  10   3       55.98       51.64      2.89 o
   2  10   3       13.96       10.72      1.59 o
   3  10   3       28.08       29.64      2.42 o
   4  10   3       77.98       81.18      4.62 o
   5  10   3       34.77       32.98      2.63 o
  -3  11   3       30.87       28.37      2.59 o
   3  11   3       80.52       77.11      4.87 o
   4  11   3        0.54        1.01      2.03 o
  -2 -12   4       41.12       44.25      3.78 o
  -1 -12   4       26.56       29.87      1.74 o
   0 -12   4        8.93       16.18      1.95 o
   1 -12   4       27.01       25.08      1.60 o
   2 -12   4        5.56        2.16      1.88 o
  -4 -11   4       79.36       78.95      5.18 o
  -3 -11   4        4.32        6.62      1.78 o
  -2 -11   4        7.57        7.66      0.89 o
  -1 -11   4       50.41       50.15      3.54 o
   0 -11   4       59.99       62.30      2.63 o
   1 -11   4       83.01       92.68      3.61 o
   2 -11   4        3.12        6.30      1.99 o
   3 -11   4       19.91       16.35      2.47 o
   4 -11   4       25.90       29.27      2.85 o
  -6 -10   4       18.63       21.79      2.72 o
  -3 -10   4       19.43       27.64      2.26 o
  -2 -10   4       55.59       47.82      3.17 o
  -1 -10   4      211.92      216.83      6.13 o
   0 -10   4      135.02      143.15      4.32 o
   1 -10   4       73.88       66.19      2.37 o
   2 -10   4       63.42       73.62      2.50 o
   3 -10   4        0.92        3.03      1.89 o
   4 -10   4       27.13       39.57      3.58 o
   5 -10   4      115.74      105.95      6.43 o
  -6  -9   4        2.45        5.86      2.12 o
  -5  -9   4       19.54       32.11      3.38 o
  -4  -9   4       90.33       85.87      4.50 o
  -3  -9   4        4.78        8.85      2.68 o
  -2  -9   4       19.42       33.30      2.56 o
  -1  -9   4      125.40      123.01      3.54 o
   0  -9   4        1.70        2.20      1.05 o
   1  -9   4       17.93       20.33      1.63 o
   2  -9   4       13.37       19.46      1.04 o
   3  -9   4       57.83       58.21      3.60 o
   5  -9   4      128.89      109.98      6.25 o
   6  -9   4       19.26       19.52      3.00 o
  -7  -8   4       13.04       18.49      2.63 o
  -6  -8   4       80.73       99.07      5.25 o
  -5  -8   4      213.26      210.55      6.44 o
  -4  -8   4      201.38      204.55      5.75 o
  -3  -8   4      260.27      243.12      6.06 o
  -2  -8   4      558.75      545.40     11.02 o
  -1  -8   4      118.63      119.04      2.57 o
   0  -8   4        3.78        3.41      0.62 o
   1  -8   4       50.87       51.83      1.30 o
   2  -8   4      125.94      128.76      3.62 o
   3  -8   4      147.25      134.17      2.89 o
   4  -8   4      157.58      157.96      6.45 o
   5  -8   4       56.34       57.58      3.90 o
   6  -8   4       29.73       26.92      1.87 o
   7  -8   4       10.56        7.13      1.44 o
  -8  -7   4        6.55        9.87      1.48 o
  -7  -7   4      140.40      142.16      5.79 o
  -6  -7   4       45.89       59.06      2.35 o
  -5  -7   4      131.32      134.33      4.18 o
  -4  -7   4      127.57      117.98      3.46 o
  -3  -7   4       41.56       51.93      1.40 o
  -2  -7   4      341.75      357.24      8.91 o
  -1  -7   4       57.09       59.28      1.60 o
   0  -7   4       27.55       26.34      1.21 o
   1  -7   4       78.73       72.19      2.24 o
   2  -7   4       94.00       86.51      2.71 o
   3  -7   4      232.13      202.77      4.15 o
   4  -7   4       40.44       77.84      2.94 o
   5  -7   4      278.78      278.49      8.33 o
   6  -7   4      106.48      116.18      3.89 o
   7  -7   4       39.88       46.77      2.66 o
  -8  -6   4       57.29       64.29      3.22 o
  -7  -6   4       87.75       80.43      3.36 o
  -6  -6   4       13.40       12.27      1.46 o
  -5  -6   4      328.58      321.72      8.71 o
  -4  -6   4      144.09      159.53      6.13 o
  -3  -6   4       49.93       46.49      1.42 o
  -2  -6   4      206.70      222.18      4.55 o
  -1  -6   4      174.68      169.85      4.34 o
   0  -6   4      270.20      252.95      5.08 o
   1  -6   4       71.48       67.67      1.83 o
   2  -6   4      146.51      143.65      4.16 o
   3  -6   4      240.49      214.80      8.54 o
   4  -6   4      157.57      153.97      4.30 o
   5  -6   4       36.92       35.91      1.83 o
   6  -6   4       68.09       73.50      2.97 o
   7  -6   4      116.80      115.13      4.17 o
   8  -6   4        9.59       17.72      1.75 o
  -9  -5   4       34.88       40.01      3.51 o
  -8  -5   4        8.55       10.05      2.11 o
  -7  -5   4      114.79      116.78      3.90 o
  -6  -5   4       45.40       47.53      2.01 o
  -5  -5   4      388.40      415.27     10.74 o
  -4  -5   4      602.05      638.13     11.92 o
  -3  -5   4      458.35      449.30      7.64 o
  -2  -5   4      299.12      303.09      7.49 o
  -1  -5   4      212.11      177.35      3.69 o
   0  -5   4      107.32      121.93      2.60 o
   1  -5   4      397.16      371.54      8.82 o
   2  -5   4       95.00      128.13      3.45 o
   3  -5   4       48.20       41.97      1.71 o
   4  -5   4      434.86      411.32      8.16 o
   5  -5   4      143.09      139.69      4.10 o
   6  -5   4      214.97      224.04      6.23 o
   7  -5   4       31.32       28.45      1.78 o
   8  -5   4       38.78       39.75      2.36 o
  -9  -4   4       22.84       23.17      2.80 o
  -8  -4   4       34.28       36.33      1.42 o
  -7  -4   4      117.97      107.38      2.88 o
  -6  -4   4      919.60      909.51     17.57 o
  -5  -4   4       94.17       86.77      2.07 o
  -4  -4   4       13.64       35.00      0.90 o
  -3  -4   4     1211.22     1113.98     20.37 o
  -2  -4   4      112.78      115.88      2.39 o
  -1  -4   4       80.76       91.35      2.52 o
   0  -4   4      268.16      238.60      6.00 o
   1  -4   4      140.25      139.69      3.94 o
   2  -4   4      829.95      936.90     17.83 o
   3  -4   4      191.17      178.83      3.90 o
   4  -4   4      180.29      182.18      4.87 o
   5  -4   4      303.26      281.28      7.91 o
   6  -4   4       89.51       91.88      3.19 o
   7  -4   4      163.69      143.65      5.15 o
   8  -4   4       73.92       87.68      2.99 o
   9  -4   4       12.53       16.86      2.22 o
  -9  -3   4       43.95       42.33      2.26 o
  -8  -3   4       42.18       38.45      1.55 o
  -7  -3   4       30.04       29.27      1.27 o
  -6  -3   4      249.54      256.27      5.55 o
  -5  -3   4      141.88      154.49      3.96 o
  -4  -3   4      143.01      155.87      3.81 o
  -3  -3   4      845.66      841.79     18.92 o
  -2  -3   4       74.95       87.68      2.47 o
  -1  -3   4      474.49      427.52      8.32 o
   0  -3   4      430.34      450.47      7.36 o
   1  -3   4      189.75      178.83      3.16 o
   2  -3   4      108.47      201.98      3.16 o
   3  -3   4       39.24       49.08      1.16 o
   4  -3   4      569.50      571.29      9.62 o
   5  -3   4      100.34       90.17      2.37 o
   6  -3   4      221.71      201.98      4.54 o
   7  -3   4       45.85       45.54      1.59 o
   8  -3   4       30.56       32.98      1.59 o
   9  -3   4       27.34       24.94      1.66 o
  -9  -2   4       48.78       44.99      1.95 o
  -8  -2   4      198.30      219.50      5.34 o
  -7  -2   4        0.73        1.78      0.87 o
  -6  -2   4     1208.06     1140.06     21.08 o
  -5  -2   4      672.78      632.88     14.66 o
  -4  -2   4       47.75      139.04      3.76 o
  -3  -2   4      516.73      461.43     10.73 o
  -2  -2   4       73.48      110.71      2.92 o
  -1  -2   4     4799.46     4464.27    139.03 o
   0  -2   4     3670.50     3835.59     68.73 o
   1  -2   4      147.42      151.40      2.73 o
   2  -2   4      570.04      683.41     10.16 o
   3  -2   4      438.38      430.96      6.62 o
   4  -2   4       59.81       70.21      1.63 o
   5  -2   4      249.82      226.75      4.18 o
   6  -2   4       26.47       28.30      1.33 o
   7  -2   4       36.69       26.63      1.86 o
   8  -2   4       95.92      106.38      3.72 o
   9  -2   4        5.70        5.69      1.16 o
  -9  -1   4       26.70       25.43      1.82 o
  -8  -1   4       12.34       13.61      1.07 o
  -7  -1   4      417.78      430.39      8.64 o
  -6  -1   4       90.81      102.83      2.53 o
  -5  -1   4      778.86      749.48     24.30 o
  -4  -1   4      518.73      456.08     10.96 o
  -3  -1   4      736.81      764.37     17.64 o
  -2  -1   4      123.69      150.72      3.92 o
  -1  -1   4      474.91      432.40     10.39 o
   0  -1   4      373.96      370.74      7.21 o
   1  -1   4      179.00      142.49      2.65 o
   2  -1   4      348.33      391.86      5.22 o
   3  -1   4     1701.86     1728.46     22.49 o
   4  -1   4      183.05      195.14      3.10 o
   5  -1   4      202.56      206.94      3.99 o
   6  -1   4      227.68      224.46      4.36 o
   7  -1   4      108.88      105.66      3.14 o
   8  -1   4        0.62       -0.96      1.19 o
   9  -1   4       70.67       62.85      3.08 o
  -9   0   4        9.36        8.28      1.56 o
  -8   0   4       97.41       82.69      2.40 o
  -7   0   4       46.08       43.78      1.65 o
  -6   0   4      258.91      273.88      9.41 o
  -5   0   4     1057.95      993.35     32.35 o
  -4   0   4      608.95      781.72     18.62 o
  -3   0   4      181.80      179.20      4.64 o
  -2   0   4        2.26      315.29      7.88 o
  -1   0   4      202.20      210.35      7.64 o
   0   0   4     1275.79     1272.50     28.70 o
   1   0   4      577.13      589.67      8.08 o
   2   0   4       13.20      105.09      1.85 o
   3   0   4       13.85       16.86      0.63 o
   4   0   4      306.11      327.97      4.77 o
   5   0   4      252.91      229.48      4.41 o
   6   0   4       31.36       26.63      1.00 o
   7   0   4        8.32       11.32      1.07 o
   8   0   4       37.01       33.38      1.53 o
   9   0   4        0.00        4.05      1.26 o
  -9   1   4       27.51       32.19      2.20 o
  -8   1   4       12.68        8.94      1.08 o
  -7   1   4      406.66      427.52      8.89 o
  -6   1   4       91.91      101.01      2.93 o
  -5   1   4      768.22      704.60     16.94 o
  -4   1   4      526.05      491.10     11.99 o
  -3   1   4      736.63      780.94     18.22 o
  -2   1   4      112.75      133.21      3.52 o
  -1   1   4      488.16      465.61     10.78 o
   0   1   4      369.93      374.76     12.89 o
   1   1   4      184.11      149.02      2.20 o
   2   1   4      352.78      388.58      6.56 o
   3   1   4     1677.62     1696.89     22.28 o
   4   1   4      184.19      187.65      2.85 o
   5   1   4      201.74      211.15      4.64 o
   6   1   4      235.40      223.42      4.35 o
   7   1   4      113.38      104.38      3.69 o
   8   1   4        0.70        2.89      1.20 o
   9   1   4       69.60       72.66      3.43 o
  -9   2   4       49.74       50.54      2.67 o
  -8   2   4      195.88      227.38      6.49 o
  -7   2   4        0.76        2.80      0.90 o
  -6   2   4     1230.24     1160.76     26.46 o
  -5   2   4      660.90      605.95     21.17 o
  -4   2   4       47.21      139.69      3.94 o
  -3   2   4      538.08      473.43     11.17 o
  -2   2   4       69.49      115.28      2.98 o
  -1   2   4     4791.60     4760.04    105.28 o
   0   2   4     3653.56     3941.12     70.54 o
   1   2   4      146.64      150.55      2.21 o
   2   2   4      586.73      700.56      9.18 o
   3   2   4      431.14      433.27      6.06 o
   4   2   4       60.48       71.96      1.41 o
   5   2   4      246.14      230.74      5.06 o
   6   2   4       26.18       26.92      1.22 o
   7   2   4       38.05       25.15      1.32 o
   8   2   4       95.74       94.43      3.37 o
   9   2   4        5.59        6.59      1.46 o
  -9   3   4       43.28       50.54      4.54 o
  -8   3   4       42.87       41.97      2.16 o
  -7   3   4       29.08       26.06      1.35 o
  -6   3   4      254.32      261.41      6.50 o
  -5   3   4      139.39      137.89      3.75 o
  -4   3   4      140.57      157.78      6.62 o
  -3   3   4      843.81      859.18     19.92 o
  -2   3   4       83.15       94.29      3.77 o
  -1   3   4      475.39      437.03      8.41 o
   0   3   4      424.12      456.38      8.59 o
   1   3   4      196.62      180.69      2.80 o
   2   3   4      105.52      201.78      2.95 o
   3   3   4       43.04       54.98      1.03 o
   4   3   4      574.63      559.74      8.53 o
   5   3   4      100.33       89.64      2.23 o
   6   3   4      212.77      188.23      4.38 o
   7   3   4       43.83       35.91      1.83 o
   8   3   4       30.48       29.95      2.05 o
   9   3   4       26.36       29.27      2.10 o
  -9   4   4       22.86       32.58      2.38 o
  -8   4   4       35.14       35.91      2.25 o
  -7   4   4      118.72      124.24      5.72 o
  -6   4   4      909.13      891.61     20.71 o
  -5   4   4       89.09       75.17      1.92 o
  -4   4   4       13.90       37.60      2.47 o
  -3   4   4     1211.31     1167.39     39.82 o
  -2   4   4      116.95      120.10      3.19 o
  -1   4   4       75.63       84.34      1.91 o
   0   4   4      266.74      242.90      4.76 o
   1   4   4      139.71      146.32      2.35 o
   2   4   4      839.39      912.02     12.15 o
   3   4   4      200.58      183.31      3.01 o
   4   4   4      177.52      183.31      3.76 o
   5   4   4      303.76      268.86      5.46 o
   6   4   4       91.43       91.48      2.52 o
   7   4   4      166.85      169.49      5.06 o
   8   4   4       72.50       85.74      3.47 o
   9   4   4       12.70       13.67      2.67 o
  -9   5   4       32.88       26.77      2.16 o
  -8   5   4        8.73       15.63      2.69 o
  -7   5   4      120.97      121.93      5.36 o
  -6   5   4       43.32       44.71      3.43 o
  -5   5   4      392.95      400.98     14.17 o
  -4   5   4      594.19      622.45     14.19 o
  -3   5   4      458.85      475.24     11.19 o
  -2   5   4      305.64      321.47      7.46 o
  -1   5   4      203.01      166.62      3.40 o
   0   5   4      107.70      121.78      2.60 o
   1   5   4      386.43      358.82      5.52 o
   2   5   4       98.61      134.01      2.57 o
   3   5   4       46.07       40.63      0.89 o
   4   5   4      421.22      402.92      6.96 o
   5   5   4      143.51      134.01      2.89 o
   6   5   4      223.13      213.17      5.87 o
   7   5   4       33.37       33.78      1.93 o
   8   5   4       37.80       40.98      2.40 o
  -8   6   4       56.65       66.53      3.17 o
  -7   6   4       87.69       74.21      4.18 o
  -6   6   4       12.21        2.66      1.92 o
  -5   6   4      338.30      308.92     10.97 o
  -4   6   4      147.12      161.46      6.70 o
  -3   6   4       53.76       50.84      1.58 o
  -2   6   4      212.76      221.35      5.57 o
  -1   6   4      176.17      177.17      3.69 o
   0   6   4      267.84      245.29      5.00 o
   1   6   4       71.31       68.93      1.38 o
   2   6   4      149.89      150.04      2.72 o
   3   6   4      243.54      217.04      3.47 o
   4   6   4      159.67      153.63      4.13 o
   5   6   4       33.21       38.02      1.79 o
   6   6   4       66.86       68.58      2.64 o
   7   6   4      115.68      119.80      3.95 o
   8   6   4        8.87       11.32      1.54 o
  -8   7   4        6.18        5.30      2.36 o
  -7   7   4      138.71      139.53      5.73 o
  -6   7   4       46.49       51.34      3.68 o
  -5   7   4      126.31      112.62      5.60 o
  -4   7   4      120.50      109.84      5.23 o
  -3   7   4       41.28       43.97      2.94 o
  -2   7   4      334.73      347.86     11.64 o
  -1   7   4       60.62       64.85      1.56 o
   0   7   4       26.37       25.57      0.98 o
   1   7   4       78.04       66.31      1.81 o
   2   7   4       95.03       99.48      2.07 o
   3   7   4      231.13      203.96      3.37 o
   4   7   4       43.32       75.41      2.65 o
   5   7   4      279.20      273.88      7.58 o
   6   7   4      105.31      110.86      3.51 o
   7   7   4       40.02       35.50      2.23 o
  -7   8   4       12.79       10.14      1.72 o
  -6   8   4       83.46       83.32      4.94 o
  -5   8   4      211.96      202.18      8.48 o
  -4   8   4      200.71      217.04      8.79 o
  -3   8   4      261.35      239.24      9.23 o
  -2   8   4      556.60      538.61     12.88 o
  -1   8   4      123.38      123.47      3.55 o
   0   8   4        2.55        0.53      0.52 o
   1   8   4       51.08       49.56      1.76 o
   2   8   4      128.50      129.24      2.52 o
   3   8   4      145.39      136.75      3.73 o
   4   8   4      158.48      166.08      4.65 o
   5   8   4       60.11       59.70      2.36 o
   6   8   4       29.12       27.64      1.75 o
   7   8   4        9.77       10.45      1.39 o
  -6   9   4        2.53       13.11      2.31 o
  -5   9   4       19.64       24.53      2.61 o
  -4   9   4       94.64       78.33      4.67 o
  -3   9   4        4.78        7.66      1.88 o
  -2   9   4       17.32       26.20      2.06 o
  -1   9   4      126.76      119.49      3.79 o
   0   9   4        1.43        2.16      0.57 o
   1   9   4       17.68       16.24      0.84 o
   2   9   4       13.03       13.16      1.61 o
   3   9   4       54.94       48.78      1.84 o
   4   9   4       24.20       20.45      1.32 o
   5   9   4      128.15      106.81      6.31 o
   6   9   4       18.70       15.52      2.35 o
  -6  10   4       18.86       22.38      1.71 o
  -4  10   4       39.07       36.50      3.10 o
  -3  10   4       21.10       22.57      2.44 o
  -2  10   4       55.38       36.00      2.83 o
  -1  10   4      209.24      198.64      9.39 o
   0  10   4      138.22      138.87      6.54 o
   1  10   4       73.65       77.60      4.28 o
   2  10   4       63.78       78.09      4.29 o
   3  10   4        0.59       -2.03      1.35 o
   4  10   4       26.30       25.15      2.37 o
   5  10   4      116.76      118.58      7.10 o
  -4  11   4       78.64       84.72      5.49 o
  -3  11   4        4.26        2.54      1.73 o
   3  11   4       19.88       18.97      2.17 o
   4  11   4       26.31       27.35      2.54 o
  -2 -12   5       24.87       37.51      2.97 o
  -1 -12   5       42.27       43.60      2.11 o
   0 -12   5        5.66        5.60      1.15 o
   1 -12   5        1.79        3.28      1.05 o
  -4 -11   5       40.66       46.02      3.48 o
  -3 -11   5       45.21       55.49      3.72 o
  -2 -11   5       83.62       78.45      3.19 o
  -1 -11   5       65.88       61.00      2.60 o
   0 -11   5      168.27      190.90      6.90 o
   1 -11   5       29.72       30.48      1.61 o
   2 -11   5       76.06       77.35      5.12 o
   3 -11   5       57.39       63.07      4.52 o
   4 -11   5       17.41       18.61      2.69 o
  -5 -10   5       72.34       64.51      4.23 o
  -4 -10   5       47.12       52.43      3.72 o
  -3 -10   5        8.90       15.30      1.95 o
  -2 -10   5       14.46       20.51      1.13 o
  -1 -10   5      103.92       96.46      4.91 o
   0 -10   5       46.57       53.85      2.14 o
   1 -10   5      294.85      300.92      8.18 o
   2 -10   5       36.37       36.58      1.59 o
   3 -10   5       39.21       33.95      2.91 o
   4 -10   5       23.77       25.29      3.00 o
   5 -10   5       11.10       16.02      2.83 o
  -5  -9   5        6.06       13.21      2.22 o
  -4  -9   5       56.46       60.56      3.89 o
  -3  -9   5      168.60      173.86      4.94 o
  -2  -9   5        4.97        6.59      0.92 o
  -1  -9   5       72.67       69.62      3.70 o
   0  -9   5       49.51       59.38      2.25 o
   1  -9   5        6.56        8.98      1.04 o
   2  -9   5       91.88      105.38      3.28 o
   3  -9   5       50.94       43.88      1.65 o
   4  -9   5        6.70       11.13      2.45 o
   5  -9   5        9.37       10.00      2.28 o
   6  -9   5        8.37       12.36      2.00 o
  -7  -8   5       29.17       39.57      3.58 o
  -6  -8   5       29.53       25.92      2.76 o
  -5  -8   5       14.33        9.44      2.39 o
  -4  -8   5       12.99       25.50      2.52 o
  -3  -8   5        6.85        6.20      0.49 o
  -2  -8   5      327.74      315.29      8.87 o
  -1  -8   5      825.03      773.60     15.43 o
   0  -8   5       16.81       17.43      0.87 o
   1  -8   5      157.01      147.33      3.54 o
   2  -8   5       20.87       40.81      2.75 o
   3  -8   5      149.54      142.49      3.97 o
   4  -8   5      325.91      327.72     12.56 o
   5  -8   5       33.65       45.83      3.10 o
   6  -8   5       29.42       30.40      2.14 o
   7  -8   5        0.53        7.74      2.51 o
  -8  -7   5        9.25       15.36      2.45 o
  -7  -7   5       44.20       49.37      2.63 o
  -6  -7   5      211.72      221.76      6.40 o
  -5  -7   5      191.24      186.89      5.50 o
  -4  -7   5       17.41       22.77      1.32 o
  -3  -7   5      178.17      161.11      3.52 o
  -2  -7   5       46.61       50.64      1.48 o
  -1  -7   5      724.17      691.77     13.50 o
   0  -7   5      538.52      576.94     11.00 o
   1  -7   5       64.09       59.70      2.15 o
   2  -7   5      234.60      292.32     10.20 o
   3  -7   5       10.64       10.36      2.19 o
   4  -7   5       20.19       25.29      2.65 o
   5  -7   5      106.51      106.52      3.72 o
   6  -7   5       21.28       21.02      1.46 o
   7  -7   5       40.46       38.88      2.42 o
  -8  -6   5       51.21       60.03      2.90 o
  -7  -6   5       80.49       90.83      3.57 o
  -6  -6   5        4.01        1.87      2.10 o
  -5  -6   5      160.92      167.87      4.85 o
  -4  -6   5      182.94      168.59      3.42 o
  -3  -6   5        2.13        4.57      0.77 o
  -2  -6   5       42.02       54.06      1.33 o
  -1  -6   5      546.02      540.55     10.64 o
   0  -6   5       16.51       11.69      0.66 o
   1  -6   5       68.49       72.78      1.78 o
   2  -6   5       74.08       96.73      3.14 o
   3  -6   5       76.65       53.65      3.05 o
   4  -6   5       80.88       82.43      2.02 o
   5  -6   5       31.37       27.79      2.34 o
   6  -6   5       14.59       18.49      1.67 o
   7  -6   5      100.92       96.46      4.50 o
   8  -6   5       20.79       24.59      2.00 o
  -9  -5   5       40.64       35.66      2.40 o
  -8  -5   5      163.42      143.65      5.65 o
  -7  -5   5       39.31       52.43      2.41 o
  -6  -5   5        6.02        9.40      0.60 o
  -5  -5   5       98.60       84.34      1.91 o
  -4  -5   5      213.68      218.88      4.52 o
  -3  -5   5      147.01      137.08      3.73 o
  -2  -5   5      752.10      754.05     12.57 o
  -1  -5   5      355.84      326.97      8.28 o
   0  -5   5      341.40      364.09      9.27 o
   1  -5   5       46.50       42.87      1.27 o
   2  -5   5      103.96       94.56      2.29 o
   3  -5   5      268.43      249.43      6.36 o
   4  -5   5       38.28       39.23      1.74 o
   5  -5   5      107.86      101.85      2.66 o
   6  -5   5       11.80       14.98      1.61 o
   7  -5   5       40.16       43.78      2.39 o
   8  -5   5       61.51       56.85      3.14 o
  -9  -4   5      101.25      104.95      6.11 o
  -8  -4   5       22.97       20.64      1.14 o
  -7  -4   5        1.76        2.70      0.73 o
  -6  -4   5      130.72      132.73      3.68 o
  -5  -4   5      251.76      241.39      6.03 o
  -4  -4   5      136.31      178.64      4.45 o
  -3  -4   5       34.12       41.97      1.53 o
  -2  -4   5     1903.85     1864.25     42.52 o
  -1  -4   5      379.14      310.14      7.82 o
   0  -4   5       21.01       24.94      0.69 o
   1  -4   5      307.58      306.00      6.07 o
   2  -4   5       67.35       95.92      2.31 o
   3  -4   5      423.21      380.14      6.76 o
   4  -4   5      412.88      394.06      9.64 o
   5  -4   5      181.59      162.35      4.77 o
   6  -4   5       57.18       63.96      2.66 o
   7  -4   5       77.89       85.23      3.33 o
   8  -4   5        7.74       17.32      1.79 o
  -9  -3   5       13.04       16.86      1.14 o
  -8  -3   5       13.12       15.03      1.08 o
  -7  -3   5      276.96      260.95      5.83 o
  -6  -3   5      238.89      244.20      6.29 o
  -5  -3   5       18.12       17.38      1.04 o
  -4  -3   5       23.25       41.08      1.78 o
  -3  -3   5      314.88      354.89      8.63 o
  -2  -3   5     1317.81     1309.89     41.67 o
  -1  -3   5      316.65      258.94      5.36 o
   0  -3   5      271.63      260.28      5.15 o
   1  -3   5      402.52      422.65      7.13 o
   2  -3   5      409.00      451.36      7.66 o
   3  -3   5       63.04       60.45      1.29 o
   4  -3   5       52.82       64.07      1.44 o
   5  -3   5       82.56       72.43      2.01 o
   6  -3   5        6.40        5.86      0.87 o
   7  -3   5        8.06        5.24      0.92 o
   8  -3   5       68.86       70.44      3.38 o
   9  -3   5      101.48       95.24      3.52 o
  -9  -2   5       12.36       11.45      1.17 o
  -8  -2   5        2.89        3.13      0.86 o
  -7  -2   5      177.85      157.78      3.48 o
  -6  -2   5      666.15      704.97     16.21 o
  -5  -2   5      135.07      122.08      4.45 o
  -4  -2   5      846.75      782.11     18.23 o
  -3  -2   5      556.26      583.29     13.40 o
  -2  -2   5     2371.68     2293.79     71.75 o
  -1  -2   5       41.84       41.25      1.52 o
   0  -2   5      324.19      366.21      7.17 o
   1  -2   5     1597.93     1483.48     24.04 o
   2  -2   5      516.60      584.63      8.72 o
   3  -2   5      159.55      159.01      2.80 o
   4  -2   5      206.15      204.16      3.77 o
   5  -2   5      113.02       97.69      2.19 o
   6  -2   5      217.84      211.55      4.24 o
   7  -2   5       23.68       26.77      1.43 o
   8  -2   5       41.47       39.57      2.27 o
   9  -2   5      131.09      141.99      5.46 o
  -9  -1   5       85.23       83.07      3.67 o
  -8  -1   5      106.82      113.95      2.96 o
  -7  -1   5      233.48      217.04      4.91 o
  -6  -1   5      162.28      144.49      5.17 o
  -5  -1   5       44.13       43.60      2.38 o
  -4  -1   5      102.22      129.39      3.47 o
  -3  -1   5     2679.53     2618.81     58.21 o
  -2  -1   5      492.67      552.87     13.37 o
  -1  -1   5      316.66      282.21      6.76 o
   0  -1   5      774.55      743.42     17.40 o
   1  -1   5       50.84       58.74      1.27 o
   2  -1   5     1235.09     1390.93     18.11 o
   3  -1   5       71.26       72.08      1.41 o
   4  -1   5       37.19       28.60      0.82 o
   5  -1   5      226.25      204.95      3.97 o
   6  -1   5       69.71       47.15      1.53 o
   7  -1   5      103.81       91.75      2.66 o
   8  -1   5       62.76       65.52      2.13 o
   9  -1   5       16.64       13.61      1.53 o
  -9   0   5       40.21       46.68      2.37 o
  -8   0   5       15.02        8.05      1.02 o
  -7   0   5       30.04       38.88      1.65 o
  -6   0   5      940.49      929.27     30.02 o
  -5   0   5       61.21       37.85      2.47 o
  -4   0   5      433.52      490.48     11.98 o
  -3   0   5      184.01      166.98      4.30 o
  -2   0   5      858.38     1065.89     34.87 o
   0   0   5      569.94      540.87     12.58 o
   1   0   5      674.71      632.18      8.37 o
   2   0   5      121.78      134.49      2.09 o
   3   0   5        5.51        7.47      0.53 o
   4   0   5      247.81      242.69      3.68 o
   5   0   5        5.07       10.18      0.66 o
   6   0   5       21.98       27.21      1.02 o
   7   0   5      100.74      101.43      2.93 o
   8   0   5        0.37        4.13      0.90 o
   9   0   5        2.00       -1.01      1.97 o
  -9   1   5       83.78       82.05      3.77 o
  -8   1   5      104.89      115.13      2.98 o
  -7   1   5      233.61      220.53      5.77 o
  -6   1   5      162.33      140.84      5.60 o
  -5   1   5       42.84       43.97      2.57 o
  -4   1   5      101.61      125.17      4.96 o
  -3   1   5     2653.98     2629.47     58.33 o
  -2   1   5      490.67      569.97     13.91 o
  -1   1   5      317.85      306.97      7.29 o
   0   1   5      783.31      805.56     15.36 o
   1   1   5       50.82       59.28      0.96 o
   2   1   5     1260.48     1408.58     18.22 o
   3   1   5       76.71       81.05      1.38 o
   4   1   5       37.76       30.40      0.84 o
   5   1   5      218.92      199.43      3.92 o
   6   1   5       67.84       44.90      1.40 o
   7   1   5      103.03       86.64      2.58 o
   8   1   5       66.64       77.96      3.18 o
   9   1   5       16.61       18.67      1.68 o
  -9   2   5       12.93       16.13      1.84 o
  -8   2   5        3.33        4.57      1.60 o
  -7   2   5      175.18      154.32      4.48 o
  -6   2   5      672.59      673.65     21.96 o
  -5   2   5      138.43      124.55      3.56 o
  -4   2   5      834.04      748.72     18.22 o
  -3   2   5      556.62      593.38     19.60 o
  -2   2   5     2410.68     2501.60     77.71 o
  -1   2   5       44.11       43.14      1.46 o
   0   2   5      316.61      357.50      8.40 o
   1   2   5     1583.56     1454.77     19.05 o
   2   2   5      511.63      587.32      8.07 o
   3   2   5      160.63      156.57      2.43 o
   4   2   5      209.47      207.94      3.40 o
   5   2   5      112.69       94.43      2.02 o
   6   2   5      218.05      204.55      5.56 o
   7   2   5       21.87       23.57      1.28 o
   8   2   5       41.49       47.44      2.48 o
   9   2   5      133.63      148.01      6.24 o
  -9   3   5       13.11       17.38      2.66 o
  -8   3   5       14.80       19.52      1.65 o
  -7   3   5      276.22      259.39      6.93 o
  -6   3   5      235.83      239.46      9.23 o
  -5   3   5       20.57       28.01      2.57 o
  -4   3   5       24.95       39.14      1.39 o
  -3   3   5      305.23      337.34     12.99 o
  -2   3   5     1332.19     1411.19     45.34 o
  -1   3   5      321.59      267.95      5.22 o
   0   3   5      263.22      257.16      5.12 o
   1   3   5      403.32      426.66      6.30 o
   2   3   5      391.16      446.07      6.74 o
   3   3   5       67.77       65.75      1.35 o
   4   3   5       53.13       66.87      1.59 o
   5   3   5       86.60       81.55      2.63 o
   6   3   5        6.10        8.09      1.30 o
   7   3   5        6.89        4.96      1.27 o
   8   3   5       68.62       65.97      3.04 o
   9   3   5      101.53      101.01      4.32 o
  -9   4   5      101.23       99.62      4.57 o
  -8   4   5       24.12       27.93      2.05 o
  -7   4   5        1.64        2.75      1.84 o
  -6   4   5      129.79      135.62      3.88 o
  -5   4   5      249.32      217.86      9.21 o
  -4   4   5      140.56      169.32      7.04 o
  -3   4   5       34.06       42.69      1.63 o
  -2   4   5     1887.97     1950.89     43.51 o
  -1   4   5      383.87      335.81      6.61 o
   0   4   5       19.65       22.57      0.86 o
   1   4   5      307.40      321.97      4.98 o
   2   4   5       69.08      104.10      1.84 o
   3   4   5      427.89      381.50      6.23 o
   4   4   5      411.16      405.99      7.27 o
   5   4   5      180.97      167.69      3.23 o
   6   4   5       54.93       56.43      1.77 o
   7   4   5       81.19       84.97      3.07 o
   8   4   5        7.28       11.88      1.63 o
  -9   5   5       40.89       52.54      4.43 o
  -8   5   5      161.78      134.97      5.32 o
  -7   5   5       39.56       49.47      3.51 o
  -6   5   5        7.30        9.87      2.27 o
  -5   5   5      100.18       87.81      2.86 o
  -4   5   5      214.53      206.14      5.38 o
  -3   5   5      145.85      142.33      3.81 o
  -2   5   5      745.92      758.62     17.19 o
  -1   5   5      361.63      350.71      6.75 o
   0   5   5      342.39      354.62      8.88 o
   1   5   5       46.68       43.42      1.01 o
   2   5   5      109.97       95.92      1.77 o
   3   5   5      265.76      247.46      4.15 o
   4   5   5       37.28       33.14      0.96 o
   5   5   5      104.46      100.59      2.09 o
   6   5   5       12.52       18.26      1.90 o
   7   5   5       40.43       42.42      2.08 o
   8   5   5       59.82       53.85      2.95 o
  -8   6   5       50.05       46.11      2.64 o
  -7   6   5       83.50       78.70      4.68 o
  -6   6   5        4.33        3.99      2.11 o
  -5   6   5      155.69      148.69      7.11 o
  -4   6   5      180.30      166.98      4.48 o
  -3   6   5        2.06        2.59      0.53 o
  -2   6   5       44.91       54.98      1.44 o
  -1   6   5      560.27      550.92     12.70 o
   0   6   5       17.25       10.54      0.90 o
   1   6   5       62.72       61.87      1.64 o
   2   6   5       74.99      110.13      2.18 o
   3   6   5       73.57       57.16      1.57 o
   4   6   5       85.26       89.77      1.84 o
   5   6   5       31.60       31.64      1.56 o
   6   6   5       16.58       20.51      1.44 o
   7   6   5      100.91      106.23      4.29 o
   8   6   5       21.60       25.78      2.04 o
  -8   7   5        8.11       10.36      1.70 o
  -7   7   5       43.98       31.33      3.18 o
  -6   7   5      214.22      220.11      9.67 o
  -5   7   5      188.87      211.76      8.88 o
  -4   7   5       18.53       21.79      2.20 o
  -3   7   5      187.66      169.49      4.52 o
  -2   7   5       46.08       48.98      1.65 o
  -1   7   5      713.13      691.41     16.41 o
   0   7   5      524.88      536.36     13.49 o
   1   7   5       64.02       64.62      1.78 o
   2   7   5      239.41      287.60      5.18 o
   3   7   5        9.26        7.89      0.47 o
   4   7   5       20.57       25.99      1.34 o
   5   7   5      103.01       99.21      3.31 o
   6   7   5       21.38       20.64      1.51 o
   7   7   5       40.41       43.78      2.48 o
  -7   8   5       29.61       27.72      2.78 o
  -6   8   5       30.40       24.87      2.49 o
  -5   8   5       14.12        6.27      2.12 o
  -4   8   5       11.82       21.08      2.48 o
  -3   8   5        6.77       13.82      2.12 o
  -2   8   5      329.49      325.72      8.51 o
  -1   8   5      823.70      815.43     19.41 o
   0   8   5       16.65       16.58      0.79 o
   1   8   5      165.76      158.48      3.67 o
   2   8   5       22.01       36.66      1.01 o
   3   8   5      149.44      136.92      3.08 o
   4   8   5      324.09      337.85      8.92 o
   5   8   5       33.32       34.84      1.80 o
   6   8   5       31.65       41.88      2.24 o
   7   8   5        0.69       -0.87      1.20 o
  -6   9   5       18.98       25.43      2.87 o
  -5   9   5        5.32        0.58      1.89 o
  -4   9   5       55.26       48.11      3.37 o
  -3   9   5      166.53      179.39      7.43 o
  -2   9   5        4.79        6.84      1.53 o
  -1   9   5       75.40       66.19      2.60 o
   0   9   5       53.66       55.91      1.77 o
   1   9   5        6.59        7.17      0.67 o
   2   9   5       86.95       83.32      4.18 o
   3   9   5       52.17       43.42      2.56 o
   4   9   5        6.97        6.76      1.77 o
   5   9   5       10.65       11.98      2.11 o
   6   9   5        8.17       11.60      2.13 o
  -5  10   5       73.09       66.53      4.98 o
  -4  10   5       48.99       51.53      3.88 o
  -3  10   5        8.90        7.47      1.82 o
  -2  10   5       13.83       16.13      2.12 o
  -1  10   5      100.03       96.73      5.32 o
   0  10   5       45.69       46.11      3.02 o
   1  10   5      296.99      272.97     11.23 o
   2  10   5       36.91       31.72      2.66 o
   3  10   5       37.21       36.00      2.91 o
   4  10   5       21.77       32.04      2.83 o
   5  10   5       11.29       13.16      2.06 o
  -4  11   5       41.90       40.81      3.72 o
  -3  11   5       46.38       39.31      3.65 o
   3  11   5       56.43       58.85      4.47 o
   4  11   5       17.11       14.18      2.14 o
  -2 -12   6       36.27       47.06      3.52 o
  -1 -12   6      116.62      111.15      4.53 o
   1 -12   6       24.54       23.51      1.68 o
  -4 -11   6        1.95       11.98      2.02 o
  -3 -11   6       49.43       50.64      3.65 o
  -2 -11   6       30.86       36.33      1.84 o
  -1 -11   6       24.21       18.08      1.95 o
   0 -11   6        2.85        1.78      1.02 o
   1 -11   6       31.74       28.15      1.62 o
   2 -11   6       23.65       30.71      2.69 o
   3 -11   6       35.77       40.10      3.60 o
  -5 -10   6       64.92       74.69      4.68 o
  -4 -10   6       35.18       32.67      3.25 o
  -3 -10   6       70.68       73.14      4.63 o
  -2 -10   6        6.45        6.17      1.07 o
  -1 -10   6      389.19      406.27     10.63 o
   0 -10   6       22.41       26.42      1.42 o
   1 -10   6        7.24       10.76      1.14 o
   2 -10   6      198.52      197.28      5.46 o
   3 -10   6       50.26       47.92      3.46 o
   4 -10   6        7.66       15.36      2.34 o
   5 -10   6       11.41       13.87      1.96 o
  -5  -9   6       27.77       35.42      3.39 o
  -4  -9   6       41.19       41.61      3.22 o
  -2  -9   6      246.55      268.63     10.46 o
  -1  -9   6       43.21       44.06      2.58 o
   0  -9   6       14.90       18.02      1.77 o
   1  -9   6       44.59       49.37      3.12 o
   2  -9   6       45.74       41.16      2.76 o
   3  -9   6        0.73        0.14      2.08 o
   4  -9   6       52.57       69.74      3.94 o
   5  -9   6       45.74       53.34      4.15 o
   6  -9   6       52.94       53.24      3.95 o
  -7  -8   6        0.53        3.23      2.17 o
  -5  -8   6       13.86        9.61      2.32 o
  -4  -8   6      161.51      171.12      7.62 o
  -2  -8   6      311.43      281.05      7.44 o
  -1  -8   6      183.36      174.59      5.13 o
   0  -8   6      399.01      417.53      9.07 o
   1  -8   6        3.94        7.13      1.00 o
   2  -8   6       91.63      105.81      4.71 o
   3  -8   6      104.10       92.68      4.81 o
   4  -8   6      209.12      203.56      8.51 o
   5  -8   6       85.87       85.61      4.88 o
   6  -8   6       18.08       11.41      2.72 o
  -7  -7   6       32.73       27.21      1.95 o
  -6  -7   6       28.50       29.57      1.66 o
  -5  -7   6      136.03      145.32      4.85 o
  -4  -7   6      607.63      589.34     11.45 o
  -3  -7   6       95.20       99.90      2.77 o
  -2  -7   6      625.28      630.09     12.54 o
  -1  -7   6        1.00        0.67      0.67 o
   0  -7   6      359.70      367.54      7.71 o
   1  -7   6      348.88      310.14      6.60 o
   2  -7   6       77.67      108.82      3.33 o
   3  -7   6       53.04       47.72      3.26 o
   4  -7   6       99.89       96.73      4.64 o
   5  -7   6        1.63       -0.67      1.05 o
   6  -7   6       15.56       26.34      1.85 o
   7  -7   6       27.87       27.42      1.89 o
  -8  -6   6        6.82       14.08      2.66 o
  -7  -6   6       35.14       32.58      1.82 o
  -6  -6   6       42.45       61.00      3.36 o
  -5  -6   6       90.01       85.48      1.92 o
  -4  -6   6       82.57       79.44      1.86 o
  -3  -6   6      146.16      125.01      4.81 o
  -2  -6   6      452.09      431.54      8.65 o
  -1  -6   6      853.44      822.98     15.52 o
   0  -6   6      852.93      875.94     16.42 o
   1  -6   6       17.32       22.05      0.98 o
   2  -6   6       59.53       58.11      1.69 o
   3  -6   6       13.19       12.71      2.13 o
   4  -6   6       49.10       52.33      2.21 o
   5  -6   6       62.34       68.70      4.14 o
   6  -6   6       35.08       43.60      2.38 o
   7  -6   6       35.25       35.33      2.15 o
  -8  -5   6       21.04       24.46      1.99 o
  -7  -5   6      159.31      158.31      3.84 o
  -6  -5   6        5.47       16.86      0.80 o
  -5  -5   6      138.04      137.73      3.58 o
  -4  -5   6       26.71       53.24      1.62 o
  -3  -5   6       92.70      109.84      2.47 o
  -2  -5   6       16.26       21.66      1.03 o
  -1  -5   6      577.36      573.95      9.64 o
   0  -5   6       53.20       57.58      1.16 o
   1  -5   6       18.21       14.55      0.58 o
   2  -5   6       19.08       46.02      1.98 o
   3  -5   6      505.71      454.01     11.53 o
   4  -5   6      154.41      160.76      4.75 o
   5  -5   6       34.03       29.95      1.90 o
   6  -5   6       66.83       73.50      3.09 o
   7  -5   6       11.90       11.69      1.47 o
   8  -5   6        5.48       15.14      1.78 o
  -9  -4   6       39.62       38.80      3.54 o
  -8  -4   6       94.08       88.85      2.75 o
  -7  -4   6       15.66       11.36      0.79 o
  -6  -4   6       55.54       63.07      1.98 o
  -5  -4   6       36.33       38.28      1.46 o
  -4  -4   6       31.55       41.25      1.42 o
  -3  -4   6     1027.10      948.40     18.37 o
  -2  -4   6      552.72      564.35     10.88 o
  -1  -4   6      682.24      615.55     14.80 o
   0  -4   6      144.14      141.67      3.63 o
   1  -4   6      185.86      186.89      3.98 o
   2  -4   6      292.80      258.27      5.58 o
   3  -4   6        3.94        0.87      0.58 o
   4  -4   6      134.81      128.61      3.15 o
   5  -4   6      111.63       89.77      2.37 o
   6  -4   6       25.21       32.74      2.86 o
   7  -4   6       70.16       75.41      4.21 o
   8  -4   6       50.15       58.85      2.98 o
  -9  -3   6       41.84       40.90      1.95 o
  -8  -3   6       18.02       22.18      1.31 o
  -7  -3   6       15.00       12.17      0.97 o
  -6  -3   6       26.49       29.42      1.36 o
  -5  -3   6      168.47      146.32      5.20 o
  -4  -3   6      531.34      541.84     18.08 o
  -3  -3   6      384.58      403.20      8.08 o
  -2  -3   6      781.88      810.69     19.35 o
  -1  -3   6       79.68      102.97      2.39 o
   0  -3   6      398.33      453.72      7.68 o
   1  -3   6      881.65      851.07     15.78 o
   2  -3   6      160.06      242.47      3.89 o
   3  -3   6      166.76      165.37      3.21 o
   4  -3   6       70.47       82.56      2.14 o
   5  -3   6       43.19       38.19      1.12 o
   6  -3   6       38.35       53.95      1.83 o
   7  -3   6       24.50       21.66      1.23 o
   8  -3   6       33.05       31.56      1.56 o
  -9  -2   6       19.58       19.64      1.35 o
  -8  -2   6       37.11       44.99      1.77 o
  -7  -2   6       14.81       23.30      1.27 o
  -6  -2   6      182.61      202.77      6.91 o
  -5  -2   6      102.86       88.85      3.53 o
  -4  -2   6      153.66      192.24      7.12 o
  -3  -2   6      289.64      337.08      8.15 o
  -2  -2   6      617.13      679.79     16.28 o
  -1  -2   6      272.10      229.68      4.83 o
   0  -2   6      476.61      460.54      7.74 o
   1  -2   6      176.30      171.85      3.64 o
   2  -2   6      371.99      369.93      6.40 o
   3  -2   6      169.39      176.98      3.51 o
   4  -2   6       55.08       63.07      1.54 o
   5  -2   6      109.70      116.03      2.99 o
   6  -2   6        1.14        2.75      0.67 o
   7  -2   6       28.65       21.53      1.22 o
   8  -2   6       33.22       34.11      1.62 o
   9  -2   6       40.69       40.28      3.52 o
  -9  -1   6       34.36       31.88      2.04 o
  -8  -1   6       42.63       38.62      1.90 o
  -7  -1   6      183.98      188.23      5.14 o
  -6  -1   6       59.42       57.58      2.84 o
  -5  -1   6      323.37      275.49      9.90 o
  -4  -1   6      188.38      198.25      5.27 o
  -3  -1   6      709.60      724.63     17.18 o
  -2  -1   6     2546.94     2559.52     57.55 o
  -1  -1   6      609.51      551.90     13.04 o
   0  -1   6      540.66      566.66     10.90 o
   1  -1   6      379.87      345.80      5.93 o
   2  -1   6       54.80       78.33      1.35 o
   3  -1   6      792.59      780.56     10.85 o
   4  -1   6      267.47      265.23      4.97 o
   5  -1   6       38.11       39.40      1.22 o
   6  -1   6      110.18      109.84      2.62 o
   7  -1   6        5.94        8.69      1.02 o
   8  -1   6       56.35       59.17      2.67 o
   9  -1   6       13.70        9.48      1.41 o
  -9   0   6       72.02       67.10      4.09 o
  -8   0   6       21.14       16.18      1.28 o
  -7   0   6       39.25       33.14      2.40 o
  -6   0   6        1.01       10.72      1.82 o
  -5   0   6       61.62       59.17      3.20 o
  -4   0   6      554.97      589.34     14.48 o
  -3   0   6     1272.63     1206.09     27.46 o
  -2   0   6      101.69      133.53      3.53 o
  -1   0   6      179.62      192.24      5.19 o
   0   0   6      143.19      137.73      2.93 o
   1   0   6      395.03      417.82      6.52 o
   2   0   6       24.92       34.27      0.81 o
   3   0   6      109.15       89.90      1.71 o
   4   0   6       31.85       35.66      1.08 o
   5   0   6       11.32        6.62      0.68 o
   6   0   6       49.47       36.58      1.51 o
   7   0   6       47.96       38.36      1.63 o
   8   0   6       97.45       92.82      3.61 o
   9   0   6        2.85        2.98      1.20 o
  -9   1   6       33.44       33.30      2.24 o
  -8   1   6       44.38       42.24      1.71 o
  -7   1   6      188.45      190.71      7.47 o
  -6   1   6       61.20       59.70      3.00 o
  -5   1   6      321.04      305.27     10.91 o
  -4   1   6      197.37      203.16      5.34 o
  -3   1   6      712.19      730.24     17.24 o
  -2   1   6     2564.71     2606.76     58.08 o
  -1   1   6      614.92      560.73     18.40 o
   0   1   6      546.67      604.59     11.60 o
   1   1   6      388.86      365.68      5.57 o
   2   1   6       53.23       77.47      1.22 o
   3   1   6      782.59      760.15     10.33 o
   4   1   6      268.29      259.16      4.91 o
   5   1   6       37.84       34.76      1.14 o
   6   1   6      112.70      113.35      3.10 o
   7   1   6        5.28        6.06      0.96 o
   8   1   6       57.56       55.08      2.47 o
   9   1   6       14.39       13.46      1.53 o
  -9   2   6       18.82       18.91      1.87 o
  -8   2   6       37.32       44.52      2.96 o
  -7   2   6       14.93       18.97      1.45 o
  -6   2   6      182.02      183.87      7.15 o
  -5   2   6       99.89       87.29      4.28 o
  -4   2   6      148.12      179.95      4.84 o
  -3   2   6      285.68      350.46      8.57 o
  -2   2   6      623.65      691.41     16.78 o
  -1   2   6      275.31      240.10      6.23 o
   0   2   6      465.31      489.25     11.96 o
   1   2   6      174.81      168.05      2.70 o
   2   2   6      370.15      367.80      5.06 o
   3   2   6      166.96      175.69      2.76 o
   4   2   6       57.08       62.63      1.43 o
   5   2   6      110.24      110.28      3.50 o
   6   2   6        1.34        2.89      0.87 o
   7   2   6       27.31       21.21      1.47 o
   8   2   6       33.25       37.17      2.11 o
   9   2   6       40.39       38.36      2.23 o
  -9   3   6       43.38       36.08      2.42 o
  -8   3   6       17.34       16.07      2.06 o
  -7   3   6       12.99       11.41      1.08 o
  -6   3   6       25.46       30.64      2.54 o
  -5   3   6      169.91      155.35      6.92 o
  -4   3   6      532.49      564.68     14.50 o
  -3   3   6      385.76      402.92      9.75 o
  -2   3   6      757.05      833.76     19.63 o
  -1   3   6       78.22      102.41      2.39 o
   0   3   6      393.45      460.84     11.02 o
   1   3   6      885.20      832.96     12.01 o
   2   3   6      161.17      243.77      3.46 o
   3   3   6      175.23      170.22      2.71 o
   4   3   6       69.65       79.56      2.10 o
   5   3   6       43.39       40.63      1.41 o
   6   3   6       37.26       53.95      1.73 o
   7   3   6       24.18       17.72      1.52 o
   8   3   6       32.41       34.68      2.20 o
  -9   4   6       38.34       35.91      2.49 o
  -8   4   6       93.44       94.29      4.85 o
  -7   4   6       15.84       20.58      2.33 o
  -6   4   6       55.10       63.51      3.54 o
  -5   4   6       38.44       40.54      2.92 o
  -4   4   6       30.27       50.25      3.05 o
  -3   4   6     1037.77      996.85     24.09 o
  -2   4   6      548.64      578.61     13.68 o
  -1   4   6      688.84      628.01     12.17 o
   0   4   6      154.01      160.23      3.33 o
   1   4   6      186.09      190.13      3.44 o
   2   4   6      287.05      258.27      3.79 o
   3   4   6        3.48        0.67      0.43 o
   4   4   6      131.81      127.82      2.98 o
   5   4   6      113.20      107.10      3.30 o
   6   4   6       25.90       25.50      1.75 o
   7   4   6       70.18       76.50      3.03 o
   8   4   6       48.16       51.74      2.69 o
  -8   5   6       21.56       24.94      2.91 o
  -7   5   6      163.32      168.59      7.56 o
  -6   5   6        5.02       22.38      2.29 o
  -5   5   6      137.60      142.16      5.79 o
  -4   5   6       28.58       46.11      1.69 o
  -3   5   6       91.86      104.67      2.98 o
  -2   5   6       19.86       25.50      1.47 o
  -1   5   6      578.87      584.29     13.75 o
   0   5   6       56.49       63.29      2.10 o
   1   5   6       18.28       15.09      1.02 o
   2   5   6       19.45       49.66      1.17 o
   3   5   6      502.90      437.61      8.71 o
   4   5   6      153.50      150.38      3.57 o
   5   5   6       34.53       30.79      1.62 o
   6   5   6       68.66       80.43      2.99 o
   7   5   6       13.07       12.42      1.47 o
   8   5   6        5.41        9.61      1.46 o
  -8   6   6        6.04       15.03      2.42 o
  -7   6   6       35.14       29.35      2.86 o
  -6   6   6       41.27       49.37      3.51 o
  -5   6   6       89.90       87.16      2.59 o
  -4   6   6       83.79       79.69      2.48 o
  -3   6   6      136.92      120.40      3.65 o
  -2   6   6      451.01      450.77     10.60 o
  -1   6   6      837.71      817.02     19.83 o
   0   6   6      856.04      907.83     21.32 o
   1   6   6       17.02       15.90      0.77 o
   2   6   6       54.14       56.01      1.35 o
   3   6   6       14.05       12.47      0.64 o
   4   6   6       51.48       56.01      1.35 o
   5   6   6       63.19       59.81      2.25 o
   6   6   6       34.67       40.37      1.94 o
   7   6   6       33.12       38.45      2.32 o
  -8   7   6        3.62        1.44      2.50 o
  -7   7   6       33.15       29.57      2.87 o
  -6   7   6       29.09       28.97      3.06 o
  -5   7   6      133.03      143.82      7.15 o
  -4   7   6      607.87      588.33     14.47 o
  -3   7   6       95.84      102.13      2.94 o
  -2   7   6      640.44      662.89     23.57 o
  -1   7   6        0.65       -1.08      0.72 o
   0   7   6      362.20      358.29      7.62 o
   1   7   6      353.97      323.22      6.99 o
   2   7   6       76.19      108.53      2.60 o
   3   7   6       51.62       47.92      1.25 o
   4   7   6      100.18       99.62      3.05 o
   5   7   6        1.70        2.66      1.06 o
   6   7   6       15.33       22.90      1.59 o
   7   7   6       26.95       24.53      1.86 o
  -7   8   6        0.48        3.38      2.12 o
  -6   8   6       28.07       24.94      2.63 o
  -5   8   6       12.91       18.37      2.62 o
  -4   8   6      163.00      186.52      8.34 o
  -3   8   6       16.07       15.63      2.14 o
  -2   8   6      314.53      279.88     10.21 o
  -1   8   6      182.27      179.57      5.21 o
   0   8   6      388.51      392.14      8.52 o
   1   8   6        4.03        6.76      0.68 o
   2   8   6       97.46       90.95      3.05 o
   3   8   6      107.18      105.38      3.13 o
   4   8   6      206.96      177.72      5.18 o
   5   8   6       84.63       86.25      3.09 o
   6   8   6       18.72       14.24      1.89 o
  -6   9   6       17.26       29.42      2.86 o
  -5   9   6       29.60       23.10      2.80 o
  -4   9   6       38.07       59.49      3.64 o
  -3   9   6        8.23        5.96      1.93 o
  -2   9   6      242.01      271.36     10.51 o
  -1   9   6       42.27       39.57      1.83 o
   0   9   6       13.80       16.35      1.29 o
   1   9   6       45.97       56.53      2.09 o
   2   9   6       46.58       46.20      2.73 o
   3   9   6        0.45        0.00      0.48 o
   4   9   6       49.82       50.05      3.53 o
   5   9   6       46.05       55.91      3.94 o
   6   9   6       55.43       54.36      3.99 o
  -5  10   6       65.05       77.60      5.86 o
  -4  10   6       34.04       30.56      3.22 o
  -3  10   6       72.56       77.60      4.40 o
  -2  10   6        6.65        5.76      1.96 o
  -1  10   6      392.09      405.71     15.93 o
   1  10   6        7.14        6.34      1.43 o
   2  10   6      199.01      210.75      9.27 o
   3  10   6       48.83       50.64      3.45 o
   4  10   6        7.10        6.06      1.91 o
   5  10   6       10.54       11.27      1.96 o
  -4  11   6        1.60       10.14      2.16 o
  -3  11   6       49.87       34.68      3.27 o
   3  11   6       37.32       40.54      3.27 o
  -1 -12   7       65.53       78.82      4.93 o
  -4 -11   7       24.64       31.95      3.14 o
  -3 -11   7       13.55       14.55      2.28 o
  -2 -11   7       22.65       22.57      1.52 o
  -1 -11   7      111.64      117.38      6.31 o
   0 -11   7        4.52        4.57      1.07 o
   1 -11   7       37.60       40.28      2.11 o
   3 -11   7       24.61       33.71      2.98 o
  -5 -10   7       16.17       23.30      2.88 o
  -4 -10   7      173.68      192.05     10.38 o
  -3 -10   7       16.37       15.79      2.54 o
  -2 -10   7        0.67       11.83      1.96 o
  -1 -10   7      152.69      152.43      4.80 o
   0 -10   7       22.35       17.96      1.29 o
   1 -10   7       28.44       33.71      1.77 o
   2 -10   7       16.39       17.61      1.22 o
   3 -10   7      114.89      118.73      6.80 o
   4 -10   7       38.77       44.71      3.53 o
  -5  -9   7       30.71       38.19      3.00 o
  -4  -9   7        6.84        4.10      2.11 o
  -3  -9   7       31.02       26.92      1.65 o
   0  -9   7       45.93       47.72      2.88 o
   3  -9   7       59.27       58.21      3.81 o
   5  -9   7       10.97        3.51      2.31 o
  -7  -8   7        9.87       11.50      2.59 o
  -5  -8   7       70.01       72.90      4.15 o
  -4  -8   7       29.41       46.58      1.90 o
  -2  -8   7      280.62      267.27      9.98 o
  -1  -8   7      138.69      114.10      3.70 o
   0  -8   7      496.87      515.06     13.22 o
   1  -8   7       72.66       59.60      2.36 o
   2  -8   7       64.56       61.10      3.69 o
   3  -8   7       33.36       33.54      2.81 o
   4  -8   7        5.76       10.05      2.29 o
   6  -8   7       27.86       24.25      2.46 o
  -6  -7   7       71.70       70.79      4.08 o
  -5  -7   7       37.90       28.60      0.96 o
  -4  -7   7       40.21       43.78      1.47 o
  -3  -7   7      362.26      349.94      8.56 o
  -2  -7   7      487.37      479.79     18.23 o
  -1  -7   7      222.39      209.74      4.62 o
   0  -7   7      276.34      290.19      6.38 o
   1  -7   7        5.94        4.77      0.64 o
   2  -7   7      457.47      463.52     15.83 o
   3  -7   7       10.21       11.45      2.06 o
   4  -7   7       59.88       58.42      3.60 o
   5  -7   7       74.77       90.30      5.01 o
   6  -7   7       11.62        8.94      1.49 o
   7  -7   7       28.89       30.33      2.14 o
  -8  -6   7       14.16       18.73      1.80 o
  -7  -6   7       50.23       52.64      2.52 o
  -6  -6   7       24.21       35.75      2.41 o
  -5  -6   7      137.25      137.40      3.74 o
  -4  -6   7      112.34      111.15      4.39 o
  -3  -6   7      183.67      164.83      4.45 o
  -2  -6   7       29.88       30.64      1.07 o
  -1  -6   7      221.95      212.57      4.65 o
   0  -6   7      642.77      696.89     13.92 o
   1  -6   7      168.14      143.82      4.16 o
   2  -6   7       56.81       62.96      3.41 o
   3  -6   7      321.56      295.89      8.11 o
   4  -6   7      133.81      114.10      5.34 o
   5  -6   7       12.55       14.34      1.53 o
   6  -6   7       23.27       24.67      2.76 o
   7  -6   7       27.06       21.34      2.05 o
  -8  -5   7       39.92       47.34      2.48 o
  -7  -5   7        0.76        1.39      0.62 o
  -6  -5   7       56.08       66.19      2.15 o
  -5  -5   7      282.28      275.49      6.91 o
  -4  -5   7       37.69       36.50      1.09 o
  -3  -5   7      148.52      131.14      4.13 o
  -2  -5   7      499.87      476.15      9.68 o
  -1  -5   7     1018.59     1042.92     17.03 o
   0  -5   7      581.50      618.31     11.73 o
   1  -5   7       43.79       31.72      0.94 o
   2  -5   7       57.14       60.13      1.40 o
   3  -5   7       61.11       57.16      1.99 o
   4  -5   7       35.67       31.95      1.26 o
   5  -5   7      160.19      148.69      4.73 o
   6  -5   7        3.91        9.57      1.63 o
   7  -5   7       23.44       17.67      1.92 o
   8  -5   7       45.07       46.20      2.64 o
  -9  -4   7       68.16       68.93      4.95 o
  -8  -4   7       17.33       13.31      1.01 o
  -7  -4   7       52.03       58.21      1.80 o
  -6  -4   7       91.22       91.22      2.65 o
  -5  -4   7       94.61       82.05      3.27 o
  -4  -4   7      115.35      109.84      3.20 o
  -3  -4   7       74.92       67.44      3.42 o
  -2  -4   7      128.68      136.11      3.07 o
  -1  -4   7      172.09      155.01      3.28 o
   0  -4   7      797.24      849.86     16.58 o
   1  -4   7     1676.95     1692.89     26.83 o
   2  -4   7       39.38       44.25      1.29 o
   3  -4   7       75.81       75.29      1.68 o
   4  -4   7        6.47       14.87      0.96 o
   5  -4   7       30.25       20.70      1.33 o
   6  -4   7       98.16      112.91      3.69 o
   7  -4   7        6.01        3.38      1.40 o
   8  -4   7       18.61       11.36      2.62 o
  -9  -3   7       53.82       52.74      2.22 o
  -8  -3   7      142.12      146.49      3.86 o
  -7  -3   7       13.80        7.32      1.16 o
  -6  -3   7       72.34       82.81      3.28 o
  -5  -3   7        9.11        9.06      1.13 o
  -4  -3   7      191.06      224.04      8.30 o
  -3  -3   7      470.80      444.31     15.21 o
  -2  -3   7     1234.26     1229.82     23.35 o
  -1  -3   7       38.45       45.36      1.31 o
   0  -3   7      638.10      773.98     12.73 o
   1  -3   7      708.66      740.39     17.74 o
   2  -3   7      324.92      312.34      5.64 o
   3  -3   7      167.21      177.72      3.33 o
   4  -3   7       86.69       98.10      2.61 o
   5  -3   7      149.28      135.95      3.56 o
   6  -3   7       22.05       22.31      1.18 o
   7  -3   7       45.39       46.58      1.90 o
   8  -3   7       59.87       59.70      2.36 o
  -9  -2   7        0.52        1.34      0.96 o
  -8  -2   7       52.94       57.05      1.89 o
  -7  -2   7       51.26       41.88      1.89 o
  -6  -2   7       51.95       61.76      2.83 o
  -5  -2   7      181.33      170.94      6.53 o
  -4  -2   7      470.32      500.36     17.68 o
  -3  -2   7      129.53      126.10      3.58 o
  -2  -2   7      300.95      289.95      6.14 o
  -1  -2   7      300.90      317.76      7.91 o
   0  -2   7     1286.46     1384.22     22.19 o
   1  -2   7     2090.78     2293.79     42.52 o
   2  -2   7       30.20       49.56      1.07 o
   3  -2   7      754.71      719.78     10.79 o
   4  -2   7      223.45      232.00      4.44 o
   5  -2   7        7.00        5.93      0.77 o
   6  -2   7      167.56      167.87      4.13 o
   7  -2   7        7.88        2.46      1.39 o
   8  -2   7       19.25       22.12      1.50 o
  -9  -1   7       30.68       26.92      2.02 o
  -8  -1   7       38.08       41.25      1.69 o
  -7  -1   7       42.01       40.90      2.57 o
  -6  -1   7      214.26      210.15      7.64 o
  -5  -1   7      343.60      350.97     12.47 o
  -3  -1   7       75.79       48.59      1.74 o
  -2  -1   7      155.00      160.76      4.05 o
  -1  -1   7     1377.61     1303.37     29.05 o
   0  -1   7     3222.46     3511.14     64.11 o
   1  -1   7     1761.78     1850.51     30.43 o
   2  -1   7      364.84      385.03      5.45 o
   3  -1   7       76.56       82.69      1.64 o
   4  -1   7      207.92      212.57      4.05 o
   5  -1   7      127.21      115.43      2.54 o
   6  -1   7        4.91        6.99      0.66 o
   7  -1   7      149.56      151.57      3.93 o
   8  -1   7       94.98      102.13      3.65 o
  -9   0   7       41.40       51.74      3.69 o
  -8   0   7        2.87        7.58      0.99 o
  -7   0   7       34.52       55.18      3.19 o
  -6   0   7       88.00       81.43      3.88 o
  -5   0   7      114.63       99.21      4.28 o
  -4   0   7       39.86       74.69      2.28 o
  -3   0   7       14.57       10.18      0.80 o
  -2   0   7      273.14      300.68     11.79 o
  -1   0   7     2229.65     2253.44     51.37 o
   0   0   7       44.54       82.69      2.65 o
   1   0   7      407.04      477.97      8.19 o
   2   0   7       89.94      124.86      2.02 o
   3   0   7      196.91      182.37      3.18 o
   4   0   7      408.04      372.08      6.69 o
   5   0   7       16.65       16.52      0.85 o
   6   0   7       50.29       43.42      1.37 o
   7   0   7        5.36        1.25      1.05 o
   9   0   7       23.71       26.49      2.00 o
  -9   1   7       30.72       33.95      2.75 o
  -8   1   7       39.53       36.50      2.68 o
  -7   1   7       42.94       31.56      2.57 o
  -6   1   7      218.04      188.41      7.04 o
  -5   1   7      341.52      314.80     11.82 o
  -4   1   7        3.63        8.28      0.80 o
  -3   1   7       74.17       43.60      1.74 o
  -2   1   7      154.63      166.98      4.30 o
  -1   1   7     1387.36     1400.78     32.19 o
   0   1   7     3212.94     3636.35     81.14 o
   1   1   7     1754.89     1798.95     28.83 o
   2   1   7      376.38      408.23      5.60 o
   3   1   7       78.68       82.18      1.51 o
   4   1   7      211.46      222.59      4.34 o
   5   1   7      124.74      113.95      2.96 o
   6   1   7        5.03        5.34      0.96 o
   7   1   7      146.17      143.65      3.82 o
   8   1   7       92.22       95.78      4.07 o
  -9   2   7        0.32       -1.49      1.67 o
  -8   2   7       52.11       57.68      3.90 o
  -7   2   7       48.39       41.61      2.68 o
  -6   2   7       52.73       45.08      3.07 o
  -5   2   7      177.84      178.83      7.42 o
  -4   2   7      472.33      450.18     11.77 o
  -3   2   7      128.95      129.08      5.04 o
  -2   2   7      289.84      284.08      7.48 o
  -1   2   7      291.24      331.25      8.08 o
   0   2   7     1292.27     1434.21     26.27 o
   1   2   7     2134.76     2277.21     36.41 o
   2   2   7       30.83       49.56      0.98 o
   3   2   7      742.09      699.82      9.91 o
   4   2   7      215.69      208.74      4.41 o
   5   2   7        6.67        9.87      1.40 o
   6   2   7      174.03      180.88      4.48 o
   7   2   7        8.05        9.27      1.82 o
   8   2   7       18.74       20.14      1.62 o
  -9   3   7       53.69       58.74      2.98 o
  -8   3   7      143.70      136.43      6.64 o
  -7   3   7       13.35       14.39      2.21 o
  -6   3   7       69.52       78.58      3.94 o
  -5   3   7        7.74        8.40      1.77 o
  -4   3   7      194.54      201.98      5.91 o
  -3   3   7      484.01      477.67     11.83 o
  -2   3   7     1234.39     1296.87     30.47 o
  -1   3   7       33.61       44.15      1.57 o
   0   3   7      617.17      783.66     14.76 o
   1   3   7      713.51      742.66     12.10 o
   2   3   7      319.23      315.29      4.44 o
   3   3   7      166.39      169.13      3.25 o
   4   3   7       84.29       83.45      2.79 o
   5   3   7      154.61      136.92      3.41 o
   6   3   7       21.73       21.02      1.21 o
   7   3   7       46.85       49.47      2.24 o
   8   3   7       61.45       51.14      2.68 o
  -9   4   7       67.86       77.72      3.67 o
  -8   4   7       18.53       23.98      2.58 o
  -7   4   7       55.82       59.70      3.96 o
  -6   4   7       89.93       73.85      4.53 o
  -5   4   7       96.60       86.51      4.13 o
  -4   4   7      113.90      120.56      5.63 o
  -3   4   7       73.82       80.68      3.74 o
  -2   4   7      131.12      146.32      4.03 o
  -1   4   7      170.10      160.58      3.69 o
   0   4   7      782.65      854.31     19.87 o
   1   4   7     1677.96     1703.75     26.91 o
   2   4   7       38.61       48.78      1.16 o
   3   4   7       80.27       79.44      1.73 o
   4   4   7        6.61       13.36      1.22 o
   5   4   7       30.81       27.93      1.17 o
   6   4   7       94.53      108.97      3.77 o
   7   4   7        5.76        5.86      1.24 o
   8   4   7       18.28       11.41      2.34 o
  -8   5   7       38.17       40.63      3.36 o
  -7   5   7        0.69        3.41      2.15 o
  -6   5   7       56.28       67.44      3.99 o
  -5   5   7      284.42      266.13     11.09 o
  -4   5   7       35.06       29.72      1.51 o
  -3   5   7      149.36      139.04      5.89 o
  -2   5   7      498.11      499.43     12.09 o
  -1   5   7     1017.80     1039.34     24.15 o
   0   5   7      595.89      646.57     15.17 o
   1   5   7       43.03       30.02      1.14 o
   2   5   7       63.29       63.29      1.54 o
   3   5   7       63.39       60.03      1.72 o
   4   5   7       33.73       28.75      1.34 o
   5   5   7      161.16      136.27      3.56 o
   6   5   7        4.18        2.93      1.16 o
   7   5   7       22.68       18.91      1.69 o
   8   5   7       43.98       48.69      2.71 o
  -7   6   7       49.92       57.16      4.30 o
  -6   6   7       24.58       34.43      2.68 o
  -5   6   7      137.62      119.80      3.64 o
  -4   6   7      107.67      110.57      3.50 o
  -3   6   7      184.61      173.86      4.94 o
  -2   6   7       32.68       31.17      2.63 o
  -1   6   7      215.93      224.66      6.03 o
   0   6   7      654.24      707.92     13.66 o
   1   6   7      161.86      135.46      3.23 o
   2   6   7       58.22       63.40      2.10 o
   3   6   7      313.32      300.44      6.25 o
   4   6   7      130.17      126.88      3.13 o
   5   6   7       13.01        9.31      1.31 o
   6   6   7       25.02       23.78      1.69 o
   7   6   7       27.64       26.92      1.94 o
  -7   7   7        0.08        3.99      2.16 o
  -6   7   7       72.84       90.69      4.89 o
  -5   7   7       35.83       26.49      2.71 o
  -4   7   7       40.27       38.88      1.56 o
  -3   7   7      366.54      355.93     13.61 o
  -2   7   7      490.55      497.26     12.68 o
  -1   7   7      214.13      200.01      5.49 o
   0   7   7      273.67      300.44     11.30 o
   1   7   7        5.86        0.72      1.29 o
   2   7   7      464.40      483.14     12.20 o
   3   7   7        9.42       10.31      0.76 o
   4   7   7       62.08       60.45      2.27 o
   5   7   7       74.34       70.44      2.56 o
   6   7   7       11.88        9.53      1.33 o
   7   7   7       29.56       26.84      1.94 o
  -7   8   7       10.43       24.46      3.16 o
  -6   8   7       10.97       15.25      2.76 o
  -5   8   7       67.65       67.21      4.32 o
  -4   8   7       31.23       56.22      3.43 o
  -3   8   7      114.89      117.53      5.26 o
  -2   8   7      277.46      274.34      7.35 o
  -1   8   7      142.87      119.19      3.79 o
   0   8   7      496.04      509.40     13.15 o
   1   8   7       68.57       71.25      2.46 o
   2   8   7       64.62       63.40      2.43 o
   3   8   7       34.96       31.25      1.40 o
   4   8   7        5.81        7.39      0.90 o
   5   8   7        9.41       11.93      1.29 o
   6   8   7       27.63       30.64      2.54 o
  -6   9   7       21.81       23.10      2.87 o
  -5   9   7       32.38       39.40      3.22 o
  -4   9   7        7.64        8.09      2.64 o
  -3   9   7       28.88       25.78      2.89 o
  -2   9   7       27.65       21.40      2.31 o
  -1   9   7      169.01      166.62      4.83 o
   0   9   7       44.47       48.30      2.03 o
   1   9   7       43.04       40.81      1.86 o
   2   9   7      113.64      118.43      4.98 o
   3   9   7       61.37       65.75      3.71 o
   4   9   7       34.67       43.60      3.20 o
   5   9   7       10.84       15.85      2.21 o
  -5  10   7       14.96        9.06      2.42 o
  -4  10   7      171.21      163.94      9.06 o
  -3  10   7       16.66       15.58      2.19 o
  -2  10   7        0.39       16.63      2.32 o
  -1  10   7      153.71      145.49      6.69 o
   1  10   7       28.95       30.33      2.37 o
   2  10   7       16.02       18.32      1.90 o
   3  10   7      116.40      124.70      6.82 o
   4  10   7       37.33       36.25      2.84 o
  -4  11   7       24.66       28.30      3.40 o
  -3  11   7       14.65       11.22      1.86 o
   3  11   7       25.41       23.71      2.29 o
  -3 -11   8       14.26       23.84      2.51 o
  -2 -11   8       38.08       42.60      2.17 o
  -1 -11   8      147.11      161.82      6.18 o
   0 -11   8       11.03       18.32      1.90 o
   1 -11   8       14.81       11.18      1.25 o
   2 -11   8       23.81       28.52      2.81 o
  -5 -10   8        3.36       11.65      2.37 o
  -4 -10   8        4.16        6.45      2.25 o
  -3 -10   8      113.53      100.17      4.03 o
  -2 -10   8       97.54       93.62      4.57 o
   0 -10   8       66.57       63.96      3.88 o
   1 -10   8        4.27        2.42      2.07 o
   2 -10   8        1.72        4.47      1.82 o
   3 -10   8       29.88       23.24      2.88 o
   4 -10   8        6.68       12.17      2.42 o
  -6  -9   8        8.10        6.10      2.36 o
  -5  -9   8       54.37       54.26      3.98 o
  -3  -9   8        3.99        2.59      1.01 o
  -2  -9   8       44.08       49.76      2.84 o
  -1  -9   8      169.91      159.88      6.66 o
   0  -9   8       33.97       30.10      2.29 o
   1  -9   8      156.69      186.89      7.77 o
   2  -9   8       41.39       34.68      3.18 o
   3  -9   8       52.55       51.14      3.27 o
   4  -9   8       28.07       31.33      3.11 o
   5  -9   8        3.38        3.23      2.59 o
  -7  -8   8        0.47       -0.58      2.51 o
  -1  -8   8       38.25       37.60      2.29 o
   0  -8   8      212.95      193.98      5.80 o
   1  -8   8       95.38       83.45      4.31 o
   2  -8   8      291.43      271.59     10.29 o
   3  -8   8        2.25        0.67      1.92 o
   4  -8   8       41.60       34.03      2.67 o
   5  -8   8       57.23       57.79      4.33 o
   6  -8   8       12.58       15.63      2.52 o
  -7  -7   8       97.36      101.01      6.41 o
  -6  -7   8       22.93       22.57      1.78 o
  -5  -7   8        5.28        7.77      0.66 o
  -4  -7   8       13.59       22.84      1.46 o
  -3  -7   8       41.24       32.90      1.51 o
  -2  -7   8      600.38      539.26     19.33 o
  -1  -7   8      280.84      268.40      6.13 o
   0  -7   8      146.19      156.22      3.82 o
   1  -7   8       34.80       37.51      1.78 o
   2  -7   8       60.91       49.86      2.16 o
   3  -7   8      270.77      260.73      9.63 o
   4  -7   8       98.39       98.65      4.82 o
   5  -7   8       11.21       18.14      2.54 o
   6  -7   8       10.26       11.18      2.55 o
   7  -7   8        2.84        4.96      1.36 o
  -8  -6   8        0.12       -0.24      1.35 o
  -7  -6   8        1.12        4.05      1.20 o
  -6  -6   8       25.62       28.45      1.18 o
  -5  -6   8        9.61        7.70      0.77 o
  -4  -6   8      199.14      181.06      5.04 o
  -3  -6   8      124.68      106.66      3.15 o
  -2  -6   8       63.44       59.28      2.03 o
  -1  -6   8      304.90      299.72      6.00 o
   0  -6   8       17.74       17.96      0.64 o
   1  -6   8      163.97      167.33      3.23 o
   2  -6   8      412.33      417.82     15.03 o
   3  -6   8       11.22       12.32      2.43 o
   4  -6   8        2.69        9.87      1.92 o
   5  -6   8        0.77        2.12      1.25 o
   6  -6   8       10.11       12.76      1.64 o
   7  -6   8       45.99       41.79      2.51 o
  -8  -5   8        4.97        6.73      1.48 o
  -7  -5   8      104.53      108.10      4.76 o
  -6  -5   8       39.97       40.90      1.60 o
  -5  -5   8      321.92      297.08      7.65 o
  -4  -5   8       64.16       66.99      2.16 o
  -3  -5   8      129.42       99.76      4.71 o
  -2  -5   8       23.74       19.83      0.93 o
  -1  -5   8      463.28      426.94      8.31 o
   0  -5   8      738.38      807.92     13.41 o
   1  -5   8      148.08      143.82      3.99 o
   2  -5   8       22.37       23.24      0.94 o
   3  -5   8      347.95      330.74      6.81 o
   4  -5   8      121.26      117.83      3.31 o
   5  -5   8        5.52        3.91      1.67 o
   6  -5   8      100.77      106.66      3.87 o
   7  -5   8       25.43       25.57      1.96 o
  -9  -4   8       93.39       87.42      3.89 o
  -8  -4   8      125.09      126.88      4.06 o
  -7  -4   8        5.91        6.69      1.01 o
  -6  -4   8      111.26      108.25      3.18 o
  -5  -4   8       80.89       89.38      3.67 o
  -4  -4   8       41.91       43.78      1.65 o
  -3  -4   8      205.82      175.14      7.16 o
  -2  -4   8       36.05       37.85      1.28 o
  -1  -4   8      324.85      284.78      6.09 o
   0  -4   8      398.47      425.22      7.44 o
   1  -4   8        5.06        5.49      0.68 o
   2  -4   8      147.72      146.32      3.36 o
   3  -4   8      234.08      210.15      4.83 o
   4  -4   8      182.31      176.98      4.24 o
   5  -4   8      163.12      148.69      4.73 o
   6  -4   8       33.17       35.25      2.22 o
   7  -4   8       56.58       65.63      3.15 o
   8  -4   8       75.44       82.69      3.79 o
  -9  -3   8       10.36       10.31      1.07 o
  -8  -3   8        4.73       17.67      1.75 o
  -7  -3   8        4.08        2.59      1.16 o
  -6  -3   8        8.42       10.14      1.46 o
  -5  -3   8        3.91        2.54      1.40 o
  -4  -3   8      285.68      269.77     10.48 o
  -3  -3   8      163.30      175.14      7.71 o
  -2  -3   8      247.57      260.95     10.53 o
  -1  -3   8      534.53      549.94     11.06 o
   0  -3   8      403.66      440.23      7.27 o
   1  -3   8       62.00       58.74      2.02 o
   2  -3   8      246.08      265.68      5.88 o
   3  -3   8       63.07       51.74      1.40 o
   4  -3   8      122.33      123.47      3.24 o
   5  -3   8       59.11       60.45      2.05 o
   6  -3   8       19.01       39.84      2.36 o
   7  -3   8       14.48        4.24      1.40 o
   8  -3   8       23.17       25.57      2.88 o
  -9  -2   8        7.82       13.06      1.86 o
  -8  -2   8       59.12       70.09      2.21 o
  -7  -2   8       66.72       55.59      3.10 o
  -6  -2   8      239.54      257.60      9.57 o
  -4  -2   8      243.58      245.72      9.79 o
  -3  -2   8      254.52      221.56      5.99 o
  -2  -2   8      277.56      296.85      5.98 o
  -1  -2   8      690.52      688.13     13.47 o
   0  -2   8     2784.28     3048.27     69.70 o
   1  -2   8       79.14       70.90      1.52 o
   2  -2   8      259.02      306.48      6.56 o
   3  -2   8      486.92      477.36      8.49 o
   4  -2   8      325.90      328.22      7.54 o
   5  -2   8      406.44      396.00      9.11 o
   6  -2   8       18.75       23.98      1.56 o
   7  -2   8        6.24        6.48      0.95 o
   8  -2   8       19.05       17.32      2.19 o
  -9  -1   8       25.76       26.99      2.02 o
  -8  -1   8       13.01       15.58      1.59 o
  -7  -1   8       36.35       24.67      2.34 o
  -6  -1   8       37.19       38.80      2.33 o
  -5  -1   8      238.21      225.29      8.33 o
  -4  -1   8      245.99      247.03      9.38 o
  -3  -1   8       40.45       44.90      2.60 o
  -2  -1   8      390.39      362.24      8.98 o
  -1  -1   8       60.14       90.95      2.38 o
   0  -1   8     1035.43     1206.09     22.16 o
   1  -1   8     1226.47     1239.08     20.02 o
   2  -1   8      139.21      140.35      2.30 o
   3  -1   8      133.15      124.24      2.32 o
   4  -1   8      885.11      916.21     15.96 o
   5  -1   8      146.97      131.77      3.03 o
   6  -1   8       20.71       30.94      1.47 o
   7  -1   8        6.45        5.69      1.06 o
   8  -1   8        6.94        5.53      1.11 o
  -9   0   8      143.29      152.43      6.17 o
  -8   0   8       66.21       77.60      4.16 o
  -7   0   8        8.46        3.67      1.73 o
  -6   0   8       47.61       44.34      2.59 o
  -5   0   8      403.46      403.76     14.22 o
  -4   0   8       17.66       31.33      2.87 o
  -3   0   8       28.04       35.83      2.41 o
  -2   0   8      334.78      334.54     11.17 o
  -1   0   8     1426.77     1452.65     47.58 o
   0   0   8        0.04        1.20      1.25 o
   1   0   8        1.49        7.21      0.67 o
   2   0   8       65.36       42.33      0.90 o
   3   0   8       19.44       27.49      1.09 o
   4   0   8        1.14        5.14      0.72 o
   5   0   8        5.88        8.37      0.88 o
   6   0   8        5.99       26.34      1.50 o
   7   0   8      137.26      134.17      5.14 o
   8   0   8       38.78       45.92      2.63 o
  -9   1   8       25.18       20.96      2.35 o
  -8   1   8       13.77       21.92      2.21 o
  -7   1   8       37.69       34.76      2.54 o
  -6   1   8       37.56       36.58      3.19 o
  -5   1   8      236.01      208.34      7.61 o
  -4   1   8      248.74      248.56      9.18 o
  -3   1   8       41.00       42.51      2.80 o
  -2   1   8      376.69      357.24      8.65 o
  -1   1   8       57.19       96.19      2.99 o
   0   1   8     1054.06     1254.75     29.48 o
   1   1   8     1207.87     1231.77     18.01 o
   2   1   8      138.04      139.36      2.29 o
   3   1   8      127.78      119.95      2.73 o
   4   1   8      874.83      897.83     15.38 o
   5   1   8      145.09      131.61      3.98 o
   6   1   8       20.10       23.57      1.28 o
   7   1   8        6.55        5.83      0.97 o
   8   1   8        7.05        9.10      1.34 o
  -9   2   8        7.13        8.61      1.95 o
  -8   2   8       60.49       67.79      3.77 o
  -7   2   8       66.64       55.70      3.31 o
  -6   2   8      239.93      239.02     10.30 o
  -4   2   8      242.54      227.80      8.38 o
  -3   2   8      262.91      236.03      6.39 o
  -2   2   8      279.50      328.48      8.04 o
  -1   2   8      671.97      732.11     25.90 o
   0   2   8     2780.53     3193.96     58.01 o
   1   2   8       79.39       73.73      1.67 o
   2   2   8      270.04      320.23      4.71 o
   3   2   8      495.61      486.19      8.56 o
   4   2   8      328.89      336.57      7.38 o
   5   2   8      411.77      406.55      8.67 o
   6   2   8       18.34       23.30      1.74 o
   7   2   8        5.91        0.53      1.20 o
   8   2   8       20.25       15.74      1.60 o
  -9   3   8       10.50        6.69      2.12 o
  -8   3   8        3.94       13.46      2.04 o
  -7   3   8        3.07       10.81      2.55 o
  -6   3   8        8.41        7.51      1.86 o
  -5   3   8        4.44        3.91      1.92 o
  -4   3   8      280.63      256.71      9.33 o
  -3   3   8      165.29      160.06      4.91 o
  -2   3   8      249.77      264.55      6.77 o
  -1   3   8      543.45      590.35     14.50 o
   0   3   8      411.36      462.33      8.95 o
   1   3   8       55.83       55.29      1.44 o
   2   3   8      247.76      273.20      4.58 o
   3   3   8       68.09       61.00      1.73 o
   4   3   8      115.81      118.73      2.87 o
   5   3   8       59.28       60.24      1.94 o
   6   3   8       21.16       41.25      1.69 o
   7   3   8       14.56       15.96      1.61 o
   8   3   8       22.88       19.46      1.65 o
  -9   4   8       94.35       92.42      6.00 o
  -8   4   8      123.07      137.73      7.98 o
  -7   4   8        5.91       10.81      2.15 o
  -6   4   8      111.51      114.54      5.34 o
  -5   4   8       80.89       69.16      4.15 o
  -4   4   8       45.06       59.60      3.43 o
  -3   4   8      205.26      199.04      7.24 o
  -2   4   8       35.99       44.80      2.88 o
  -1   4   8      335.59      324.97      6.75 o
   0   4   8      384.65      402.64     10.02 o
   1   4   8        5.13        7.74      0.77 o
   2   4   8      147.07      152.94      3.43 o
   3   4   8      231.10      214.39      5.69 o
   4   4   8      179.32      182.37      4.12 o
   5   4   8      156.74      143.49      4.49 o
   6   4   8       33.51       38.88      1.99 o
   7   4   8       57.74       67.79      3.08 o
   8   4   8       73.49       80.68      3.86 o
  -8   5   8        5.61        8.40      2.37 o
  -7   5   8      108.23      108.97      5.50 o
  -6   5   8       40.55       34.51      2.93 o
  -5   5   8      317.33      282.68     10.73 o
  -4   5   8       61.68       64.29      3.56 o
  -3   5   8      127.09      111.88      4.84 o
  -2   5   8       27.35       25.01      2.15 o
  -1   5   8      464.87      443.73     11.40 o
   0   5   8      729.84      824.97     19.92 o
   1   5   8      150.73      144.49      4.17 o
   2   5   8       22.16       26.99      1.01 o
   3   5   8      348.99      338.61      7.15 o
   4   5   8      126.36      127.04      3.91 o
   5   5   8        5.16        3.85      1.14 o
   6   5   8      102.08      103.96      3.68 o
   7   5   8       26.34       30.87      2.08 o
  -8   6   8        0.30        7.74      2.47 o
  -7   6   8        1.15        5.96      2.71 o
  -6   6   8       27.56       27.79      2.85 o
  -5   6   8        8.61        8.57      1.99 o
  -4   6   8      202.13      195.91      7.76 o
  -3   6   8      126.58      114.84      6.10 o
  -2   6   8       64.19       69.39      3.82 o
  -1   6   8      302.46      295.89      7.63 o
   0   6   8       15.96       14.55      1.91 o
   1   6   8      166.80      187.85      5.13 o
   2   6   8      423.26      432.69     10.96 o
   3   6   8       11.36       13.87      0.93 o
   4   6   8        2.95       16.58      1.02 o
   5   6   8        1.01        2.31      1.10 o
   6   6   8        9.86        6.48      2.16 o
   7   6   8       46.15       45.17      2.33 o
  -7   7   8       94.35       97.01      6.97 o
  -6   7   8       22.87       19.71      2.59 o
  -5   7   8        4.22        2.98      2.25 o
  -3   7   8       42.11       45.17      3.26 o
  -2   7   8      602.30      630.09     22.28 o
  -1   7   8      275.11      262.97     10.12 o
   0   7   8      143.86      158.48      6.81 o
   1   7   8       38.23       35.66      2.16 o
   2   7   8       61.50       61.97      2.40 o
   3   7   8      262.19      264.10      5.86 o
   4   7   8       95.72       96.19      3.27 o
   5   7   8       11.68       14.82      1.34 o
   6   7   8        9.91        8.33      1.16 o
   7   7   8        2.92        1.20      1.29 o
  -7   8   8        0.57        9.61      2.37 o
  -6   8   8      112.74      123.77      7.41 o
  -5   8   8       37.42       32.98      3.18 o
  -4   8   8       44.83       61.10      3.80 o
  -3   8   8       50.00       49.56      3.32 o
  -2   8   8       56.98       56.85      3.66 o
  -1   8   8       37.89       38.71      1.73 o
   0   8   8      218.12      220.32      6.59 o
   1   8   8       95.85       93.49      4.56 o
   2   8   8      286.58      264.55      7.45 o
   3   8   8        1.84        2.02      0.77 o
   4   8   8       42.98       34.68      1.64 o
   5   8   8       58.49       57.68      2.74 o
   6   8   8       12.83        7.21      2.12 o
  -6   9   8        8.18        7.21      2.50 o
  -5   9   8       54.09       40.10      3.69 o
  -4   9   8       14.88       25.29      2.72 o
  -3   9   8        4.02       -1.96      2.22 o
  -2   9   8       40.47       40.01      3.16 o
  -1   9   8      172.83      165.54      7.85 o
   0   9   8       34.67       31.25      1.71 o
   1   9   8      155.80      167.33      7.00 o
   2   9   8       40.93       41.88      2.78 o
   3   9   8       55.51       45.83      3.38 o
   4   9   8       29.03       39.67      3.15 o
   5   9   8        3.31        4.86      1.87 o
  -5  10   8        3.00        2.66      2.51 o
  -4  10   8        4.45        1.96      2.02 o
  -3  10   8      113.36      118.89      6.81 o
  -2  10   8       96.92       91.62      5.45 o
   2  10   8        2.02        1.92      1.54 o
   3  10   8       30.59       34.84      2.79 o
   4  10   8        6.90        1.01      1.53 o
  -3 -11   9       11.94       12.81      2.23 o
  -1 -11   9       52.32       55.49      4.03 o
   0 -11   9       13.33       11.55      1.32 o
   1 -11   9        4.86        8.40      1.21 o
   2 -11   9       39.48       36.66      3.36 o
  -5 -10   9        1.54       -0.14      1.84 o
  -4 -10   9        7.91        7.21      2.61 o
  -3 -10   9       19.63       14.08      1.46 o
  -2 -10   9       73.72       80.68      4.61 o
  -1 -10   9        3.12        5.72      1.40 o
   0 -10   9       25.08       21.21      2.17 o
   2 -10   9       67.30       56.43      3.75 o
   3 -10   9       46.57       48.78      4.07 o
   4 -10   9       14.28       10.00      2.19 o
  -6  -9   9       87.61       96.73      6.69 o
  -5  -9   9       30.76       30.56      2.92 o
  -4  -9   9       75.80       82.81      4.42 o
   0  -9   9        7.41       11.55      1.98 o
   1  -9   9       13.72       11.18      2.18 o
   2  -9   9       37.81       42.42      3.25 o
   3  -9   9       23.15       22.38      2.82 o
   4  -9   9       20.13       29.27      3.00 o
   5  -9   9       29.31       15.36      2.61 o
  -6  -8   9       11.35       19.58      2.82 o
  -3  -8   9       22.00       11.13      1.48 o
  -2  -8   9       21.59       34.03      2.43 o
   0  -8   9      190.98      207.74      8.20 o
   1  -8   9      279.30      269.31     10.02 o
   2  -8   9      196.56      169.13      7.40 o
   3  -8   9       70.74       58.21      3.70 o
   4  -8   9       25.64       29.80      3.10 o
   5  -8   9       16.60       12.12      2.51 o
   6  -8   9       50.94       39.40      3.66 o
  -7  -7   9       96.27      111.74      6.31 o
  -5  -7   9       35.00       35.83      1.50 o
  -4  -7   9        5.74        9.53      1.07 o
  -3  -7   9       55.72       58.32      2.54 o
  -2  -7   9       45.76       49.76      2.05 o
  -1  -7   9       52.77       46.58      1.52 o
   0  -7   9      212.91      220.53      4.95 o
   1  -7   9        5.22        2.31      0.67 o
   2  -7   9       15.24       23.44      2.49 o
   3  -7   9      117.00      101.99      5.04 o
   4  -7   9        1.94        3.38      1.96 o
   5  -7   9       74.31       60.89      4.11 o
   6  -7   9        3.40        0.63      2.02 o
  -8  -6   9       56.66       60.03      3.33 o
  -7  -6   9      131.79      141.50      8.58 o
  -6  -6   9      104.92       94.97      3.11 o
  -5  -6   9       74.09       77.23      2.56 o
  -3  -6   9       86.50       68.58      2.53 o
  -2  -6   9      457.76      437.90     16.54 o
  -1  -6   9      577.57      533.15      9.29 o
   0  -6   9       49.72       50.84      1.19 o
   1  -6   9       35.31       32.74      1.11 o
   2  -6   9       72.86       58.21      1.59 o
   3  -6   9      601.75      551.90     19.55 o
   4  -6   9      112.94      113.50      5.02 o
   5  -6   9       53.66       54.06      3.47 o
   6  -6   9       26.15       32.43      2.29 o
   7  -6   9       15.58       20.51      1.95 o
  -8  -5   9        6.25       11.22      1.49 o
  -7  -5   9        5.72        5.49      0.78 o
  -6  -5   9       39.41       44.15      1.75 o
  -5  -5   9        7.73        5.14      1.26 o
  -4  -5   9       43.49       38.45      1.64 o
  -3  -5   9      213.00      184.06      5.65 o
  -2  -5   9        6.66        6.30      0.87 o
  -1  -5   9      180.70      154.32      2.93 o
   0  -5   9       88.08       81.68      2.13 o
   1  -5   9       74.70       75.65      1.81 o
   2  -5   9       72.37       62.85      1.98 o
   3  -5   9      293.51      275.95      6.22 o
   4  -5   9      210.98      202.38      9.67 o
   5  -5   9       78.69       68.36      2.98 o
   6  -5   9        5.21        1.83      1.39 o
   7  -5   9       17.68       17.32      1.73 o
  -8  -4   9       48.05       48.11      1.92 o
  -7  -4   9      184.02      169.32      5.23 o
  -6  -4   9       43.59       42.15      2.52 o
  -5  -4   9      112.17       77.35      2.56 o
  -4  -4   9      148.25      138.05      4.07 o
  -3  -4   9        1.82        6.76      1.48 o
  -2  -4   9      119.44      107.52      2.73 o
  -1  -4   9       12.82       10.49      0.81 o
   0  -4   9       13.58       10.09      0.71 o
   1  -4   9      602.80      608.00     12.32 o
   2  -4   9       31.10       35.25      1.24 o
   3  -4   9       27.31       27.79      1.10 o
   4  -4   9      134.94      138.38      3.75 o
   5  -4   9      193.81      187.65      5.70 o
   6  -4   9       75.11       76.74      3.16 o
   7  -4   9       15.96       20.96      1.84 o
   8  -4   9       53.17       52.54      3.72 o
  -9  -3   9       29.02       31.33      1.71 o
  -8  -3   9       72.73       75.17      3.13 o
  -7  -3   9       23.01       17.72      1.75 o
  -6  -3   9      339.45      301.40     11.32 o
  -5  -3   9       81.94       86.12      3.99 o
  -4  -3   9       41.19       40.45      1.67 o
  -3  -3   9      101.16       93.22      3.08 o
  -2  -3   9       20.48       40.37      1.23 o
  -1  -3   9      617.68      570.63     11.27 o
   0  -3   9      274.41      298.28      5.27 o
   1  -3   9       81.70       90.69      1.98 o
   2  -3   9       11.73       33.54      1.61 o
   3  -3   9       71.96       76.26      2.91 o
   4  -3   9     1140.55     1098.30     22.52 o
   5  -3   9       95.55       84.08      3.31 o
   6  -3   9       32.53       25.22      2.44 o
   7  -3   9       75.89       67.79      3.08 o
   8  -3   9        3.75       11.36      1.78 o
  -9  -2   9       23.21       22.77      1.85 o
  -8  -2   9       12.21       13.98      1.45 o
  -7  -2   9        0.68       -2.06      1.50 o
  -6  -2   9        4.29        7.21      1.71 o
  -5  -2   9      142.96      141.83      6.44 o
  -4  -2   9      284.45      323.22     11.47 o
  -3  -2   9       52.14       48.98      3.01 o
  -2  -2   9      548.91      525.18     12.72 o
  -1  -2   9      175.08      149.70      4.07 o
   0  -2   9      283.85      290.67      5.21 o
   1  -2   9      213.58      188.41      3.62 o
   2  -2   9       85.07       92.28      3.06 o
   3  -2   9      254.79      244.85      6.73 o
   4  -2   9      654.90      639.53     11.58 o
   5  -2   9      233.57      217.65      4.91 o
   6  -2   9       39.92       48.49      1.84 o
   7  -2   9        7.48        9.70      1.38 o
   8  -2   9       22.74       19.28      1.46 o
  -9  -1   9       39.03       35.42      2.23 o
  -8  -1   9       90.21       82.81      4.42 o
  -7  -1   9       37.22       38.28      2.83 o
  -6  -1   9       55.57       52.84      3.03 o
  -5  -1   9       21.96       19.09      1.94 o
  -4  -1   9      103.62      125.01      5.43 o
  -3  -1   9      289.34      281.75     11.64 o
  -2  -1   9       75.13       87.42      3.89 o
  -1  -1   9       58.08       45.92      1.78 o
   0  -1   9      369.05      387.75      7.92 o
   1  -1   9       15.14       12.08      0.67 o
   2  -1   9      409.30      403.20      8.36 o
   3  -1   9       40.54       40.10      1.49 o
   4  -1   9     1316.88     1336.63     23.33 o
   5  -1   9      575.98      513.80     10.69 o
   6  -1   9       25.60       35.33      1.57 o
   7  -1   9        4.55        4.13      1.44 o
   8  -1   9       53.87       59.49      3.10 o
  -9   0   9        2.67        0.76      1.49 o
  -8   0   9       31.22       29.42      2.63 o
  -7   0   9      168.21      189.94      8.03 o
  -6   0   9        4.02        3.18      1.73 o
  -5   0   9      502.50      482.83     18.59 o
  -4   0   9      238.22      256.49     10.22 o
  -3   0   9       44.87       37.17      2.79 o
  -2   0   9       32.70       26.84      2.01 o
  -1   0   9       42.00       39.84      1.75 o
   0   0   9      841.59      818.21     28.97 o
   1   0   9      666.50      624.19     10.74 o
   2   0   9      128.93      130.50      3.01 o
   3   0   9      635.35      629.74     11.14 o
   4   0   9       44.88       46.02      1.41 o
   5   0   9      253.44      218.27      4.71 o
   6   0   9      111.18      105.95      2.86 o
   7   0   9        0.51       -1.11      0.92 o
   8   0   9       18.45       23.71      1.76 o
  -9   1   9       39.24       39.75      3.15 o
  -8   1   9       88.87       77.96      4.65 o
  -7   1   9       38.31       43.69      2.93 o
  -6   1   9       60.83       65.52      3.59 o
  -5   1   9       20.58       18.37      2.32 o
  -4   1   9      107.66      126.41      5.46 o
  -3   1   9      286.88      281.98     11.65 o
  -2   1   9       75.38       82.69      3.53 o
  -1   1   9       62.50       52.94      1.82 o
   0   1   9      356.20      385.57      8.17 o
   1   1   9       15.30       14.29      0.74 o
   2   1   9      400.03      402.92      6.40 o
   3   1   9       41.82       38.36      1.20 o
   4   1   9     1333.30     1322.97     30.78 o
   5   1   9      565.54      551.57     11.73 o
   6   1   9       25.66       37.26      1.61 o
   7   1   9        4.17        4.27      1.43 o
   8   1   9       52.15       43.05      2.46 o
  -9   2   9       23.87       20.51      2.64 o
  -8   2   9       10.89       20.08      2.30 o
  -7   2   9        1.11       -0.43      1.78 o
  -6   2   9        4.33        3.18      1.83 o
  -5   2   9      137.68      138.87      5.72 o
  -4   2   9      285.55      318.75     11.89 o
  -3   2   9       53.09       53.95      3.36 o
  -2   2   9      557.86      527.41     13.38 o
  -1   2   9      178.60      159.01      5.60 o
   0   2   9      273.90      310.63      6.36 o
   1   2   9      218.65      200.01      4.32 o
   2   2   9       84.61       99.48      2.07 o
   3   2   9      247.16      256.27      5.55 o
   4   2   9      662.61      620.38     12.44 o
   5   2   9      229.88      226.75      5.85 o
   6   2   9       40.89       50.64      1.88 o
   7   2   9        7.90        5.72      1.36 o
   8   2   9       24.06       30.40      1.99 o
  -9   3   9       29.66       45.83      3.76 o
  -8   3   9       69.55       73.85      5.24 o
  -7   3   9       22.41       24.94      2.91 o
  -6   3   9      339.39      305.75     11.89 o
  -5   3   9       83.48       77.84      4.41 o
  -4   3   9       38.32       54.06      3.16 o
  -3   3   9       93.27       85.48      3.85 o
  -2   3   9       20.25       33.22      1.52 o
  -1   3   9      620.28      615.21     15.14 o
   0   3   9      279.85      313.07      6.38 o
   1   3   9       84.41      104.24      2.55 o
   2   3   9       10.37       32.51      1.19 o
   3   3   9       74.85       86.12      2.32 o
   4   3   9     1143.18     1144.28     22.52 o
   5   3   9       90.10       80.43      2.36 o
   6   3   9       32.56       29.27      1.42 o
   7   3   9       76.63       72.43      3.31 o
   8   3   9        4.00        4.90      1.51 o
  -8   4   9       50.51       63.18      4.30 o
  -7   4   9      188.71      198.45      9.57 o
  -6   4   9       43.38       43.97      3.04 o
  -5   4   9      114.26       89.90      5.00 o
  -4   4   9      145.38      139.53      5.73 o
  -3   4   9        2.21        3.69      1.87 o
  -1   4   9       11.96        9.96      1.84 o
   0   4   9       14.96       13.36      1.27 o
   1   4   9      597.66      612.46     15.11 o
   2   4   9       31.22       40.01      1.84 o
   3   4   9       30.45       25.64      1.19 o
   4   4   9      130.23      141.00      5.76 o
   5   4   9      196.33      201.19      5.71 o
   6   4   9       75.84       80.06      2.98 o
   7   4   9       16.63       12.32      1.56 o
   8   4   9       53.13       61.00      3.90 o
  -8   5   9        6.49        8.37      2.89 o
  -7   5   9        5.85       12.27      2.19 o
  -6   5   9       35.46       29.19      2.55 o
  -5   5   9        7.47        5.60      2.07 o
  -4   5   9       44.96       54.46      3.48 o
  -3   5   9      217.46      208.94      8.22 o
  -2   5   9        6.67       13.11      2.06 o
  -1   5   9      172.45      152.09      4.28 o
   0   5   9       86.17       87.68      2.86 o
   1   5   9       74.51       80.55      2.49 o
   2   5   9       73.56       64.51      3.12 o
   3   5   9      293.54      277.34      6.01 o
   4   5   9      204.73      201.39      5.91 o
   5   5   9       83.46       81.43      4.38 o
   6   5   9        5.13        6.20      1.38 o
   7   5   9       16.51       14.45      1.58 o
  -8   6   9       56.85       61.43      5.00 o
  -7   6   9      128.68      123.16      7.39 o
  -6   6   9      105.38      116.93      6.00 o
  -5   6   9       73.32       70.09      4.18 o
  -4   6   9       18.88       25.64      2.53 o
  -2   6   9      461.43      510.97     19.13 o
  -1   6   9      582.89      553.20     14.03 o
   0   6   9       52.45       55.91      2.07 o
   1   6   9       32.72       23.64      1.55 o
   2   6   9       73.16       64.40      2.45 o
   3   6   9      606.19      567.98     11.90 o
   4   6   9      114.34      118.58      3.93 o
   5   6   9       53.12       54.16      2.45 o
   6   6   9       24.54       27.79      1.83 o
   7   6   9       15.36       10.05      1.50 o
  -7   7   9       97.58      102.27      6.31 o
  -6   7   9      125.05      116.33      6.58 o
  -5   7   9       34.55       26.77      2.80 o
  -4   7   9        5.56        8.69      2.29 o
  -3   7   9       51.29       53.14      3.64 o
  -2   7   9       45.74       55.80      3.52 o
  -1   7   9       55.06       52.84      2.12 o
   0   7   9      206.88      242.25      6.69 o
   1   7   9        5.65        1.78      1.39 o
   2   7   9       14.79       18.97      1.33 o
   3   7   9      115.08      104.10      3.40 o
   4   7   9        2.45        6.55      1.00 o
   5   7   9       73.66       65.86      2.59 o
   6   7   9        3.48        0.48      1.59 o
  -6   8   9       11.55       21.73      2.97 o
  -5   8   9       78.92       94.16      5.65 o
  -4   8   9       90.95       83.83      4.96 o
  -3   8   9       21.14       19.21      2.55 o
  -2   8   9       19.36       32.27      2.99 o
  -1   8   9      108.45      104.38      3.40 o
   0   8   9      190.05      201.19      6.10 o
   1   8   9      286.83      261.18      7.85 o
   2   8   9      196.10      194.56      7.74 o
   3   8   9       67.35       64.85      3.57 o
   4   8   9       24.98       21.27      1.98 o
   5   8   9       17.22       20.96      2.67 o
   6   8   9       53.70       43.60      3.20 o
  -6   9   9       85.07       74.93      5.52 o
  -5   9   9       29.77       22.57      2.96 o
  -4   9   9       77.68       87.16      5.70 o
  -3   9   9       87.14       76.98      4.62 o
  -2   9   9       31.33       38.71      3.19 o
  -1   9   9      153.69      133.85      4.33 o
   0   9   9        6.37        4.39      0.96 o
   1   9   9       14.07        8.25      1.83 o
   2   9   9       37.46       41.61      2.95 o
   3   9   9       24.11       23.84      2.71 o
   4   9   9       19.73       20.96      2.48 o
   5   9   9       28.95       28.23      2.95 o
  -5  10   9        2.02       -2.54      2.06 o
  -4  10   9        7.65       19.71      2.53 o
  -3  10   9       19.75       17.43      2.67 o
  -2  10   9       76.84       77.96      5.14 o
   1  10   9       31.76       29.42      2.56 o
   2  10   9       67.50       60.67      4.10 o
   3  10   9       46.10       40.54      3.36 o
   4  10   9       13.54       17.20      2.18 o
  -2 -11  10       11.06       15.96      1.94 o
   0 -11  10       14.13       13.01      2.20 o
   1 -11  10       14.57       10.85      2.10 o
  -3 -10  10       67.50       58.85      3.72 o
  -1 -10  10       45.62       51.64      3.29 o
   0 -10  10       25.79       24.80      2.55 o
   1 -10  10        0.24       -2.91      1.94 o
   2 -10  10       33.75       40.10      3.16 o
   3 -10  10       17.07       18.85      2.65 o
  -3  -9  10       91.39       90.30      4.48 o
   0  -9  10       27.92       31.72      2.50 o
   2  -9  10       28.72       37.34      3.22 o
   3  -9  10       85.19      100.04      6.11 o
   4  -9  10       12.52        7.97      2.90 o
  -4  -8  10       10.11        8.09      1.18 o
  -1  -8  10       46.58       35.00      2.71 o
   0  -8  10       56.50       60.89      3.57 o
   2  -8  10       30.15       36.08      2.92 o
   3  -8  10       30.00       29.64      2.94 o
   4  -8  10       38.71       37.68      3.06 o
   5  -8  10       31.15       35.66      3.23 o
  -5  -7  10       48.05       51.83      2.70 o
  -4  -7  10       41.28       39.14      2.43 o
  -3  -7  10       20.80       14.92      1.02 o
  -1  -7  10       89.07       61.00      3.47 o
   0  -7  10      142.13      126.26      3.43 o
   1  -7  10      108.99      104.38      4.96 o
   2  -7  10       43.57       40.37      3.26 o
   3  -7  10       32.91       29.57      3.02 o
   4  -7  10       39.31       39.57      2.79 o
   5  -7  10        2.46        7.51      2.36 o
   6  -7  10       13.32       14.66      2.18 o
  -7  -6  10       77.21       67.10      4.43 o
  -6  -6  10        4.40        6.59      0.82 o
  -5  -6  10       21.38       19.21      1.22 o
  -4  -6  10      159.86      158.13      7.15 o
  -3  -6  10      104.18       95.78      3.39 o
  -2  -6  10       12.30       14.29      1.05 o
  -1  -6  10      223.06      203.36      3.95 o
   0  -6  10      271.74      284.55      6.32 o
   1  -6  10       46.42       38.62      1.21 o
   2  -6  10      136.12      141.83      3.63 o
   3  -6  10       27.19       19.46      1.28 o
   4  -6  10      124.53      121.01      7.02 o
   5  -6  10       66.52       60.56      4.43 o
   6  -6  10       30.57       26.70      3.30 o
  -8  -5  10      142.83      141.99      8.43 o
  -7  -5  10       43.88       42.69      2.08 o
  -6  -5  10       36.63       31.17      1.94 o
  -5  -5  10      182.39      171.85      7.46 o
  -4  -5  10       56.66       45.27      2.80 o
  -3  -5  10       54.69       61.21      3.80 o
  -2  -5  10        7.52       13.16      1.06 o
  -1  -5  10      102.93       95.24      2.71 o
   0  -5  10       17.25       14.82      0.69 o
   1  -5  10       38.17       31.10      1.63 o
   2  -5  10      112.84      108.39      2.89 o
   4  -5  10       65.45       72.08      4.24 o
   5  -5  10       20.23       23.78      2.77 o
   6  -5  10       18.94       22.18      2.48 o
   7  -5  10        7.78        9.27      1.48 o
  -8  -4  10        9.75       14.08      1.35 o
  -7  -4  10        8.48        9.06      1.21 o
  -6  -4  10      336.35      314.80     12.31 o
  -5  -4  10      125.62      133.85      5.94 o
  -4  -4  10       61.40       74.69      3.95 o
  -3  -4  10       19.61        8.25      1.08 o
  -2  -4  10      121.66      107.38      3.45 o
  -1  -4  10      110.69      104.67      2.27 o
   0  -4  10       61.71       60.89      1.52 o
   1  -4  10       65.77       65.41      1.79 o
   2  -4  10      167.63      167.15      6.28 o
   3  -4  10      117.44      102.69      3.51 o
   4  -4  10        3.25        7.06      1.00 o
   5  -4  10      129.30      130.34      4.59 o
   6  -4  10        5.76        5.14      1.79 o
   7  -4  10        7.36       10.45      1.57 o
  -8  -3  10       58.75       56.01      2.70 o
  -7  -3  10       11.57       12.27      1.80 o
  -6  -3  10       51.31       52.84      2.82 o
  -5  -3  10       58.15       67.21      3.53 o
  -4  -3  10      127.38      145.82      6.53 o
  -3  -3  10       17.22       12.17      1.02 o
  -2  -3  10      450.62      401.53     11.12 o
  -1  -3  10       30.99       28.89      1.19 o
   0  -3  10      360.33      407.39      7.56 o
   1  -3  10      354.85      358.82      7.36 o
   2  -3  10      118.84      106.81      2.58 o
   3  -3  10      517.07      513.80     12.89 o
   4  -3  10      263.20      239.89      6.87 o
   5  -3  10      149.77      168.23      7.02 o
   6  -3  10       28.33       29.27      1.95 o
   7  -3  10       10.73        8.25      1.47 o
  -9  -2  10      109.27      110.86      4.68 o
  -8  -2  10       37.24       35.09      2.38 o
  -6  -2  10      206.33      197.28      8.57 o
  -5  -2  10       82.79       86.12      4.51 o
  -4  -2  10      259.57      260.51     10.75 o
  -2  -2  10      147.33      157.78      6.45 o
  -1  -2  10       16.14        8.28      0.96 o
   0  -2  10      489.63      474.03      9.36 o
   1  -2  10      229.58      230.52      5.26 o
   2  -2  10       55.61       56.11      1.66 o
   3  -2  10      453.29      435.87     11.30 o
   4  -2  10       35.96       29.57      1.36 o
   5  -2  10      168.01      157.96      3.83 o
   6  -2  10        8.44       15.79      2.70 o
   7  -2  10      160.02      165.37      5.35 o
   8  -2  10       31.05       27.49      2.77 o
  -9  -1  10        8.97       10.54      1.53 o
  -8  -1  10       12.74       16.63      2.09 o
  -7  -1  10       82.27       86.77      4.39 o
  -6  -1  10        3.35        4.81      1.67 o
  -5  -1  10      419.04      365.68     14.33 o
  -4  -1  10       53.01      100.31      4.58 o
  -2  -1  10      229.10      225.29      6.04 o
  -1  -1  10       62.11       47.92      1.53 o
   0  -1  10      142.27      134.49      3.05 o
   1  -1  10       12.70        7.28      0.78 o
   2  -1  10      340.70      371.00      9.62 o
   3  -1  10      374.23      360.39      9.22 o
   4  -1  10      169.20      197.86      4.10 o
   5  -1  10        9.53        7.85      1.05 o
   6  -1  10       27.66       28.89      1.72 o
   7  -1  10        0.99        2.80      1.02 o
   8  -1  10       27.92       30.87      3.24 o
  -9   0  10       42.34       38.19      3.43 o
  -8   0  10       29.07       35.91      2.91 o
  -7   0  10       17.32       19.21      2.19 o
  -6   0  10       12.35       13.26      2.37 o
  -5   0  10      205.19      202.77      8.69 o
  -4   0  10       21.07       15.47      1.96 o
  -3   0  10       14.83       19.89      2.23 o
  -1   0  10      780.56      683.77     13.42 o
   0   0  10       52.59       47.53      2.10 o
   1   0  10      322.42      332.01      7.33 o
   2   0  10      299.23      293.03      6.41 o
   3   0  10     1086.85     1156.98     22.65 o
   4   0  10      568.18      568.31     14.55 o
   5   0  10        7.63       11.93      1.34 o
   6   0  10       21.00       19.16      1.52 o
   7   0  10      347.27      366.21      8.76 o
   8   0  10        0.06        1.15      1.34 o
  -9   1  10        9.45       12.71      2.47 o
  -8   1  10       12.68       21.15      2.55 o
  -7   1  10       80.20       73.38      4.16 o
  -6   1  10        3.40       -2.53      1.69 o
  -5   1  10      411.05      374.22     15.56 o
  -4   1  10       49.64      106.38      5.44 o
  -2   1  10      227.40      266.59     11.32 o
   0   1  10      137.12      127.98      3.61 o
   1   1  10       12.64        9.19      0.67 o
   2   1  10      341.62      373.14     13.67 o
   3   1  10      381.76      375.56      8.06 o
   4   1  10      175.31      201.19      4.92 o
   5   1  10        8.87        7.70      1.08 o
   6   1  10       26.75       25.43      1.47 o
   7   1  10        0.89        5.21      1.30 o
   8   1  10       29.48       37.60      2.29 o
  -9   2  10      106.93      105.95      6.28 o
  -8   2  10       36.40       31.95      3.21 o
  -7   2  10        1.35       -0.24      1.84 o
  -6   2  10      214.54      192.05      8.84 o
  -5   2  10       84.45       87.29      4.54 o
  -4   2  10      256.76      269.08     10.47 o
  -2   2  10      147.84      157.96      6.62 o
  -1   2  10       15.88        1.29      1.97 o
   0   2  10      497.25      539.90     19.66 o
   1   2  10      224.44      247.03      6.76 o
   2   2  10       52.00       55.70      2.17 o
   3   2  10      447.79      441.39      9.03 o
   4   2  10       33.64       31.02      1.47 o
   5   2  10      174.21      161.46      4.06 o
   6   2  10        8.46       13.06      1.10 o
   7   2  10      154.82      168.59      6.30 o
   8   2  10       32.25       35.91      2.33 o
  -8   3  10       61.74       64.51      4.57 o
  -6   3  10       51.30       60.13      3.77 o
  -5   3  10       59.25       52.74      3.43 o
  -4   3  10      129.35      141.17      6.10 o
  -3   3  10       18.00       23.78      2.57 o
  -2   3  10      446.40      457.86     18.70 o
  -1   3  10       29.97       19.64      2.52 o
   0   3  10      364.17      437.61     17.12 o
   1   3  10      359.34      373.41     14.75 o
   2   3  10      118.72      115.58      3.58 o
   3   3  10      505.71      505.66     10.30 o
   4   3  10      263.01      251.19      5.72 o
   5   3  10      152.43      147.50      4.55 o
   6   3  10       28.74       28.45      1.85 o
   7   3  10       10.65       12.51      1.52 o
  -8   4  10       10.89       26.49      3.00 o
  -7   4  10        7.82        2.66      1.97 o
  -6   4  10      328.62      299.24     12.96 o
  -5   4  10      125.84      127.66      5.80 o
  -4   4  10       63.88       68.70      3.91 o
  -3   4  10       17.64       12.66      2.22 o
  -2   4  10      121.44      132.41      5.74 o
  -1   4  10      108.59      109.84      5.23 o
   0   4  10       60.71       61.87      3.49 o
   1   4  10       68.24       79.07      3.58 o
   2   4  10      171.27      174.22      6.77 o
   3   4  10      119.82      111.01      2.93 o
   4   4  10        2.51        8.90      1.24 o
   5   4  10      127.13      130.66      3.33 o
   6   4  10        5.86        5.60      1.31 o
   7   4  10        8.13        6.87      1.35 o
  -8   5  10      142.12      153.29      8.93 o
  -7   5  10       45.69       43.97      3.68 o
  -6   5  10       36.33       29.04      2.92 o
  -5   5  10      183.14      159.01      7.87 o
  -4   5  10       56.11       59.28      3.63 o
  -3   5  10       55.04       59.49      3.74 o
  -2   5  10        8.20        7.74      1.81 o
  -1   5  10      103.89       91.75      3.05 o
   0   5  10       16.99       15.85      1.88 o
   1   5  10       36.84       32.58      1.66 o
   2   5  10      113.14      104.24      3.68 o
   3   5  10       43.27       34.43      1.79 o
   4   5  10       63.98       66.19      2.15 o
   5   5  10       19.97       20.14      1.43 o
   6   5  10       19.47       22.84      1.79 o
   7   5  10        7.97        8.57      1.50 o
  -7   6  10       79.18       74.57      5.03 o
  -6   6  10        5.28       11.04      2.49 o
  -5   6  10       21.88       25.08      2.64 o
  -4   6  10      158.97      152.43      6.85 o
  -3   6  10      102.79      104.38      6.80 o
  -2   6  10       12.20       19.46      2.14 o
  -1   6  10      221.95      211.15      6.25 o
   0   6  10      272.42      310.38     11.24 o
   1   6  10       44.60       36.00      1.91 o
   2   6  10      130.13      153.29      4.46 o
   3   6  10       27.60       24.80      1.52 o
   4   6  10      126.82      123.16      3.85 o
   5   6  10       68.28       57.58      2.31 o
   6   6  10       30.58       18.91      1.63 o
  -7   7  10        4.84       11.08      2.40 o
  -6   7  10        7.79        9.31      2.24 o
  -5   7  10       47.69       53.95      3.77 o
  -4   7  10       41.00       40.01      3.07 o
  -3   7  10       21.97       19.34      2.62 o
  -2   7  10       74.10       59.70      3.65 o
  -1   7  10       87.41       80.68      3.11 o
   0   7  10      145.25      153.97      4.82 o
   1   7  10      112.70      100.31      3.61 o
   2   7  10       43.43       37.26      1.86 o
   3   7  10       32.30       28.23      2.29 o
   4   7  10       37.11       33.30      1.76 o
   5   7  10        2.67        4.05      1.12 o
   6   7  10       13.51       16.24      1.56 o
  -6   8  10       61.72       53.75      4.37 o
  -5   8  10       52.05       44.34      4.25 o
  -4   8  10        8.85       12.91      2.39 o
  -3   8  10       17.88       19.77      2.41 o
  -2   8  10       50.35       63.40      3.87 o
  -1   8  10       43.53       44.90      2.14 o
   0   8  10       54.92       51.74      2.49 o
   1   8  10       17.67       14.66      1.38 o
   2   8  10       33.02       22.12      2.22 o
   3   8  10       30.72       38.28      2.92 o
   4   8  10       37.26       37.77      3.07 o
   5   8  10       30.25       42.33      3.43 o
  -5   9  10       31.58       32.51      3.48 o
  -4   9  10       60.51       64.18      4.67 o
  -3   9  10       92.64       86.12      5.15 o
  -2   9  10       70.55       69.39      4.62 o
  -1   9  10       47.73       40.10      3.43 o
   0   9  10       26.96       22.77      1.46 o
   1   9  10       80.53       76.74      4.01 o
   2   9  10       28.94       32.90      2.47 o
   3   9  10       85.35       84.08      5.09 o
   4   9  10       12.38       11.65      2.27 o
  -4  10  10        2.96        9.61      2.37 o
  -3  10  10       69.07       59.28      4.70 o
  -2  10  10        5.32       17.32      2.48 o
   2  10  10       35.84       40.72      3.45 o
   3  10  10       17.38       22.84      2.26 o
  -2 -10  11       31.40       39.75      2.80 o
  -1 -10  11        1.62        5.96      1.73 o
   0 -10  11        5.71        9.87      2.18 o
   1 -10  11       21.69       15.03      2.64 o
   2 -10  11        9.36       10.72      2.41 o
  -4  -9  11       36.88       32.67      2.38 o
  -2  -9  11       12.30        8.69      1.64 o
  -1  -9  11       89.06       80.06      4.71 o
   0  -9  11       16.56       21.47      2.44 o
   1  -9  11        9.44       12.32      2.04 o
   2  -9  11       16.20       19.21      2.67 o
   3  -9  11        0.38       -2.29      1.53 o
   4  -9  11       32.89       40.28      3.61 o
  -5  -8  11       91.84       85.74      4.62 o
  -4  -8  11       66.78       64.85      3.69 o
  -3  -8  11       61.53       54.57      3.28 o
  -2  -8  11       14.15       17.61      1.92 o
  -1  -8  11       15.43       17.15      2.01 o
   0  -8  11       29.17       26.77      2.58 o
   1  -8  11       62.46       57.05      3.56 o
   3  -8  11        3.78        4.99      2.29 o
   4  -8  11       25.35       26.84      3.02 o
   5  -8  11       21.66       23.17      3.14 o
  -5  -7  11       12.52       12.42      1.42 o
  -4  -7  11       49.73       35.91      2.58 o
  -3  -7  11      110.04      106.38      5.44 o
  -2  -7  11       19.34       25.57      2.31 o
   0  -7  11       29.11       16.69      2.27 o
   1  -7  11       71.00       74.33      4.19 o
   2  -7  11      166.65      168.77      8.29 o
   3  -7  11       30.09       32.35      2.76 o
   4  -7  11        5.80       12.42      2.35 o
   5  -7  11       22.02       15.03      2.53 o
   6  -7  11        6.19       13.06      2.61 o
  -7  -6  11       80.46       78.58      5.17 o
  -6  -6  11       46.40       38.62      1.90 o
  -5  -6  11       51.99       48.11      2.69 o
  -2  -6  11      165.32      148.51      3.38 o
  -1  -6  11       19.69       15.25      0.76 o
   0  -6  11      164.72      165.90      4.65 o
   1  -6  11       58.55       51.24      1.99 o
   2  -6  11       27.06       22.77      1.52 o
   3  -6  11      131.22      134.17      7.07 o
   5  -6  11       17.98       17.79      2.46 o
  -7  -5  11        7.31        8.28      1.36 o
  -6  -5  11      201.74      236.46      9.60 o
  -5  -5  11        2.88        3.80      1.43 o
  -4  -5  11       74.33      104.24      5.10 o
  -3  -5  11      325.94      283.84      8.41 o
  -2  -5  11        4.54       15.96      1.22 o
  -1  -5  11      128.53      126.57      4.84 o
   0  -5  11      149.98      153.97      3.61 o
   1  -5  11        3.79        2.84      0.73 o
   2  -5  11       52.31       53.24      1.82 o
   3  -5  11       17.26       18.49      2.63 o
   5  -5  11       80.84       58.95      3.94 o
   6  -5  11        3.93        1.87      2.31 o
   7  -5  11       39.76       36.50      2.35 o
  -8  -4  11       17.92       16.02      1.33 o
  -7  -4  11       26.60       20.26      1.87 o
  -6  -4  11      106.93      113.95      5.33 o
  -5  -4  11       94.76       80.18      4.72 o
  -4  -4  11      216.48      177.72      7.95 o
  -3  -4  11       26.80       25.71      1.27 o
  -2  -4  11       26.81       29.95      1.82 o
  -1  -4  11       67.10       61.43      1.85 o
   0  -4  11       18.56       18.08      0.89 o
   1  -4  11      152.42      147.67      3.54 o
   2  -4  11       11.48        9.87      0.83 o
   3  -4  11       14.95       24.67      2.14 o
   4  -4  11        2.85        7.58      1.64 o
   5  -4  11        7.12        6.06      1.74 o
   6  -4  11       45.19       47.06      2.67 o
   7  -4  11       18.96       21.21      1.98 o
  -8  -3  11       11.72       12.86      1.64 o
  -7  -3  11       15.75       16.29      1.74 o
  -6  -3  11      431.39      423.51     16.84 o
  -5  -3  11        2.96        0.28      1.48 o
  -4  -3  11      217.76      290.19     12.29 o
  -3  -3  11      131.85      101.43      3.63 o
  -2  -3  11       13.81       19.21      1.22 o
  -1  -3  11      414.09      346.83     14.99 o
   0  -3  11       34.25       31.64      1.09 o
   1  -3  11      184.11      175.14      4.96 o
   2  -3  11      159.83      199.82      9.02 o
   3  -3  11       34.77       29.57      2.19 o
   4  -3  11      191.61      186.33      5.68 o
   5  -3  11       20.01       21.73      2.01 o
   6  -3  11        5.94        1.74      2.12 o
   7  -3  11       40.00       32.74      2.78 o
  -8  -2  11       86.94      100.17      5.69 o
  -7  -2  11       60.55       74.45      4.07 o
  -6  -2  11      130.79      121.32      5.96 o
  -5  -2  11       56.04       45.73      3.10 o
  -4  -2  11      102.81      127.35      5.63 o
  -3  -2  11      199.44      207.74      9.20 o
  -2  -2  11      155.11      122.24      4.91 o
  -1  -2  11      134.71      121.93      3.98 o
   0  -2  11        9.93        6.99      0.51 o
   1  -2  11      205.95      195.72      4.46 o
   3  -2  11      181.27      145.32      4.85 o
   4  -2  11      239.44      229.26      5.46 o
   5  -2  11       11.74       10.81      1.69 o
   6  -2  11       19.21       12.86      1.29 o
   7  -2  11       71.75       80.06      2.98 o
  -9  -1  11       47.29       46.68      3.79 o
  -8  -1  11       55.88       60.67      4.10 o
  -7  -1  11       34.55       43.60      2.75 o
  -6  -1  11        8.99       13.46      2.09 o
  -5  -1  11      522.85      496.65     19.17 o
  -4  -1  11      160.13      244.63     11.07 o
  -3  -1  11      176.82      182.56      8.43 o
  -2  -1  11      320.32      353.84     13.05 o
  -1  -1  11      328.69      279.42      7.65 o
   0  -1  11      362.41      368.07      8.25 o
   1  -1  11        8.69        8.49      1.05 o
   2  -1  11      368.52      439.36     11.63 o
   3  -1  11       25.84       30.56      1.77 o
   4  -1  11       58.79       61.87      2.40 o
   5  -1  11       71.85       69.28      2.31 o
   6  -1  11       17.41       22.77      1.32 o
   7  -1  11       42.85       36.16      1.83 o
  -9   0  11        0.02        0.00      0.48 o
  -8   0  11        6.32        7.21      1.82 o
  -7   0  11        4.05        2.75      1.59 o
  -6   0  11      407.17      416.12     16.13 o
  -5   0  11     1282.62     1281.92     47.19 o
  -4   0  11       81.27       77.11      4.39 o
  -3   0  11       10.20        7.77      2.44 o
  -2   0  11       69.19       71.02      3.97 o
  -1   0  11        0.01        2.75      1.89 o
   0   0  11      226.68      231.16      5.06 o
   2   0  11       11.70       77.47      2.93 o
   3   0  11      161.04      154.49      4.66 o
   4   0  11        1.17        1.34      1.01 o
   5   0  11       16.92       15.68      1.59 o
   6   0  11       15.32       22.38      1.38 o
   7   0  11      135.97      159.18      5.43 o
  -9   1  11       46.42       38.80      3.11 o
  -8   1  11       54.65       60.67      4.00 o
  -7   1  11       34.11       40.81      3.28 o
  -6   1  11       10.41        6.06      2.08 o
  -5   1  11      519.05      496.65     19.79 o
  -4   1  11      167.71      245.29     11.08 o
  -3   1  11      183.96      176.06      8.47 o
  -2   1  11      318.39      384.48     13.87 o
  -1   1  11      327.39      317.01     11.61 o
   0   1  11      356.98      394.06     16.52 o
   1   1  11        9.13        7.47      2.01 o
   2   1  11      356.93      462.33     11.93 o
   3   1  11       26.76       23.24      1.54 o
   4   1  11       60.97       62.85      2.09 o
   5   1  11       71.90       64.51      2.34 o
   6   1  11       17.28       16.92      1.42 o
   7   1  11       43.08       38.97      2.42 o
  -8   2  11       88.39       84.46      5.35 o
  -7   2  11       59.06       54.87      3.49 o
  -6   2  11      130.69      116.63      6.14 o
  -5   2  11       51.57       37.68      3.41 o
  -4   2  11      107.52      163.59      7.45 o
  -3   2  11      200.62      228.85      9.66 o
  -2   2  11      154.36      149.02      6.26 o
  -1   2  11      134.56      123.62      5.55 o
   0   2  11       10.74        9.92      2.01 o
   1   2  11      215.36      228.63      9.02 o
   3   2  11      177.56      156.05      3.81 o
   4   2  11      237.56      228.63      5.46 o
   5   2  11       12.54        9.10      1.34 o
   6   2  11       21.25       14.29      1.47 o
   7   2  11       71.01       78.58      3.56 o
  -8   3  11       11.84        8.94      2.90 o
  -7   3  11       14.97       16.35      2.41 o
  -6   3  11      438.04      459.35     19.92 o
  -5   3  11        3.28        1.29      2.21 o
  -4   3  11      214.67      275.95     12.21 o
  -3   3  11      125.85      103.25      4.93 o
  -2   3  11       14.10       13.06      2.16 o
  -1   3  11      411.49      400.42     16.38 o
   0   3  11       35.52       41.88      2.60 o
   1   3  11      186.04      178.64      5.38 o
   2   3  11      166.17      228.21      6.49 o
   3   3  11       35.06       37.68      1.53 o
   4   3  11      189.99      188.61      4.57 o
   5   3  11       19.64       22.25      1.18 o
   6   3  11        5.82        7.28      1.35 o
   7   3  11       39.73       34.84      2.29 o
  -8   4  11       16.92       21.27      2.62 o
  -7   4  11       27.28       24.04      3.20 o
  -6   4  11      107.45      103.82      5.80 o
  -5   4  11       92.61       86.12      4.51 o
  -4   4  11      214.79      199.82      9.61 o
  -3   4  11       24.95       23.04      2.33 o
  -2   4  11       28.69       40.54      2.74 o
  -1   4  11       65.53       75.29      4.58 o
   0   4  11       19.85       12.86      1.29 o
   1   4  11      148.46      160.58      7.38 o
   2   4  11       11.27       11.32      1.87 o
   3   4  11       14.54       14.24      1.26 o
   4   4  11        2.43        9.48      1.07 o
   5   4  11        6.61        5.96      1.25 o
   6   4  11       45.81       49.56      2.64 o
   7   4  11       19.44       24.32      1.85 o
  -8   5  11       61.33       69.51      4.63 o
  -7   5  11        6.88        8.49      2.26 o
  -6   5  11      196.71      234.76     10.63 o
  -5   5  11        2.74        2.42      2.07 o
  -4   5  11       77.70      106.09      6.00 o
  -3   5  11      335.98      344.76     13.39 o
  -2   5  11        4.39        9.27      2.03 o
  -1   5  11      125.25      112.47      5.59 o
   0   5  11      150.19      152.43      4.62 o
   1   5  11        3.17        4.90      1.16 o
   2   5  11       54.02       65.52      2.58 o
   3   5  11       16.52       17.43      1.79 o
   4   5  11       20.33       13.41      1.37 o
   5   5  11       82.68       66.53      2.60 o
   6   5  11        4.03        4.77      1.15 o
   7   5  11       40.58       37.34      2.29 o
  -7   6  11       82.30       84.34      5.73 o
  -6   6  11       46.19       49.17      3.80 o
  -5   6  11       53.93       54.46      3.99 o
  -4   6  11       34.61       43.05      3.37 o
  -3   6  11        3.45       -1.34      2.20 o
  -2   6  11      160.02      175.14      7.89 o
  -1   6  11       19.95       20.76      2.09 o
   0   6  11      165.03      178.46      5.19 o
   1   6  11       60.61       47.34      2.19 o
   2   6  11       26.75       21.40      1.61 o
   3   6  11      127.02      118.73      4.23 o
   4   6  11       40.40       46.02      2.26 o
   5   6  11       18.76       22.51      1.71 o
   6   6  11       25.37       25.43      2.52 o
  -7   7  11       58.92       46.20      4.24 o
  -6   7  11        4.56       -2.93      2.12 o
  -5   7  11       12.99        7.36      2.44 o
  -4   7  11       47.27       32.98      3.03 o
  -3   7  11      109.50       94.29      5.52 o
  -2   7  11       19.10       15.30      2.33 o
  -1   7  11       15.89       17.67      1.52 o
   0   7  11       27.39       28.30      1.70 o
   1   7  11       72.76       77.11      2.93 o
   2   7  11      169.49      167.87      5.57 o
   3   7  11       30.72       29.27      2.55 o
   4   7  11        6.05        6.10      1.40 o
   5   7  11       21.69       18.02      1.53 o
   6   7  11        6.09        5.63      1.28 o
  -6   8  11       42.99       36.66      3.86 o
  -5   8  11       89.69      101.43      6.43 o
  -4   8  11       64.49       74.21      4.66 o
  -2   8  11       16.10       12.86      2.24 o
  -1   8  11       15.38       18.67      1.38 o
   0   8  11       27.52       22.38      1.77 o
   1   8  11       61.09       52.24      2.41 o
   2   8  11       17.20       11.18      1.86 o
   4   8  11       26.30       23.04      2.86 o
   5   8  11       20.97       16.52      2.09 o
  -5   9  11        3.75        5.14      2.36 o
  -3   9  11       94.65      102.55      6.32 o
  -2   9  11       12.15       10.81      2.37 o
  -1   9  11       89.51       77.35      4.51 o
   1   9  11        8.89       10.00      1.84 o
   2   9  11       15.81       18.19      2.25 o
   3   9  11        0.39       -2.12      1.64 o
   4   9  11       33.32       35.33      3.38 o
  -4  10  11        2.05       -0.63      2.12 o
  -3  10  11       16.22       15.09      2.37 o
   2  10  11        9.30        3.69      1.68 o
  -3 -10  12       20.33       13.01      1.85 o
  -1 -10  12       16.54       18.08      2.18 o
   2 -10  12        7.26       10.90      2.29 o
  -4  -9  12       13.69       11.55      1.60 o
  -3  -9  12       47.90       40.10      3.07 o
   0  -9  12       55.37       48.21      3.66 o
   1  -9  12       44.05       49.37      3.70 o
   2  -9  12        6.90        5.14      2.27 o
   3  -9  12       54.05       50.54      3.94 o
  -5  -8  12       23.22       19.46      1.71 o
  -3  -8  12       71.10       66.99      4.09 o
  -1  -8  12       11.41        8.25      2.03 o
   0  -8  12        5.72        0.91      1.92 o
   1  -8  12       14.67       15.19      2.38 o
   2  -8  12       39.98       39.31      3.31 o
   3  -8  12        5.60       -0.19      2.49 o
   4  -8  12       16.80       23.64      2.90 o
  -6  -7  12       22.59       19.28      1.70 o
  -5  -7  12       22.00       29.57      2.49 o
  -4  -7  12        1.99        7.74      1.70 o
  -3  -7  12        5.56        6.84      1.49 o
  -2  -7  12       27.82       31.10      2.55 o
   0  -7  12       20.99       21.86      2.53 o
   2  -7  12       21.49       23.98      2.72 o
   3  -7  12       32.29       27.49      3.27 o
  -7  -6  12       16.99       15.47      1.42 o
  -6  -6  12      163.71      157.26      6.09 o
  -5  -6  12        1.62        0.58      1.45 o
  -3  -6  12      165.73      143.32      7.47 o
  -1  -6  12      156.80      101.57      6.71 o
   0  -6  12      146.38      133.69      4.17 o
   2  -6  12      112.14      139.36      7.53 o
   3  -6  12        1.68        6.06      1.98 o
   4  -6  12       70.61       75.65      4.83 o
   5  -6  12       23.72       19.89      2.91 o
  -7  -5  12       20.35       18.79      1.50 o
  -6  -5  12       18.11       23.98      2.11 o
  -5  -5  12      113.01       94.29      4.71 o
  -4  -5  12      125.64      119.64      5.92 o
  -3  -5  12       25.57       20.83      1.84 o
  -2  -5  12      104.60       95.92      3.26 o
  -1  -5  12      104.67       88.20      2.34 o
   0  -5  12        0.61        1.49      0.73 o
   1  -5  12       31.81       30.94      1.47 o
   2  -5  12        8.96       12.86      1.25 o
   3  -5  12       53.23       48.40      3.09 o
   4  -5  12        4.54       10.27      2.49 o
   5  -5  12        3.79       -1.01      2.36 o
  -8  -4  12       17.17       23.64      2.03 o
  -7  -4  12       35.40       32.19      2.60 o
  -6  -4  12       53.38       73.38      4.04 o
  -5  -4  12       35.87       40.72      2.74 o
  -4  -4  12       32.73       29.27      1.58 o
  -3  -4  12        5.60        4.71      1.05 o
  -2  -4  12       36.25       21.34      1.99 o
  -1  -4  12      145.51      137.89      4.07 o
   0  -4  12       36.54       28.97      1.34 o
   1  -4  12       23.46       22.51      1.18 o
   2  -4  12       99.73       97.28      3.56 o
   3  -4  12       13.35        6.76      1.12 o
   4  -4  12       47.00       56.53      3.96 o
   5  -4  12       49.97       46.58      3.88 o
   6  -4  12        9.32       13.36      2.08 o
   7  -4  12       29.19       27.28      2.10 o
  -8  -3  12       69.58       65.97      4.28 o
  -7  -3  12      119.44      136.11      6.63 o
  -6  -3  12       37.37       35.66      2.73 o
  -5  -3  12      308.38      279.42     12.29 o
  -4  -3  12       38.38       53.55      3.56 o
  -3  -3  12      154.37      150.04      7.64 o
  -2  -3  12      719.51      634.63     17.47 o
  -1  -3  12      107.55       91.62      3.58 o
   0  -3  12       95.01       90.95      3.05 o
   1  -3  12      119.89      107.24      3.88 o
   2  -3  12        8.68       21.86      1.49 o
   3  -3  12      358.28      315.04      9.36 o
   5  -3  12        1.19        1.01      1.10 o
   6  -3  12       23.41       27.35      2.10 o
   7  -3  12       15.40       18.02      1.94 o
  -8  -2  12        1.06        2.59      1.67 o
  -7  -2  12       39.95       39.14      2.78 o
  -6  -2  12       65.85       58.64      3.82 o
  -5  -2  12      118.78      119.34      5.60 o
  -4  -2  12       12.34       18.02      2.18 o
  -3  -2  12       30.28       21.08      1.72 o
  -2  -2  12      340.73      294.22      9.04 o
  -1  -2  12       83.06       72.90      4.85 o
   0  -2  12      218.69      220.53      6.59 o
   1  -2  12       57.08       43.51      3.11 o
   3  -2  12       57.87       48.78      2.52 o
   4  -2  12       89.33       77.11      5.36 o
   5  -2  12       16.53        4.81      1.89 o
   6  -2  12       15.11       19.40      1.71 o
   7  -2  12      113.54      108.25      6.78 o
  -8  -1  12       14.22        8.65      2.16 o
  -7  -1  12       27.27       24.53      2.61 o
  -6  -1  12      288.04      257.16     10.23 o
  -5  -1  12       16.13       19.28      2.43 o
  -4  -1  12      659.36      739.64     29.43 o
  -2  -1  12      636.10      620.03     16.24 o
  -1  -1  12      247.88      248.56     10.06 o
   0  -1  12      156.94      158.13      6.80 o
   1  -1  12      144.96      152.09      8.04 o
   3  -1  12      148.24      139.36      6.23 o
   4  -1  12      142.36      132.57      4.47 o
   5  -1  12       28.31       24.80      1.93 o
   6  -1  12       21.76       26.20      1.49 o
   7  -1  12        4.07        2.12      1.05 o
  -8   0  12       85.65       95.65      6.37 o
  -7   0  12       13.55       12.51      2.36 o
  -6   0  12      179.97      181.25      8.78 o
  -4   0  12      250.66      302.37     12.30 o
  -3   0  12       98.66      114.10      5.63 o
  -2   0  12     1064.44     1094.16     41.76 o
  -1   0  12      896.68      939.45     32.74 o
   0   0  12      271.93      274.12     10.56 o
   1   0  12      101.57      104.95      5.40 o
   3   0  12       19.93       17.90      1.65 o
   4   0  12      401.57      391.31     10.70 o
   5   0  12       65.63       66.08      2.14 o
   6   0  12       12.11       16.86      1.54 o
   7   0  12       19.87       21.99      1.82 o
  -8   1  12       15.78       13.01      2.00 o
  -7   1  12       29.59       28.23      2.95 o
  -6   1  12      286.13      251.41     10.78 o
  -5   1  12       15.17       17.15      2.53 o
  -4   1  12      651.00      665.04     23.25 o
  -3   1  12      136.10      120.10      6.38 o
  -2   1  12      654.89      685.22     24.69 o
  -1   1  12      246.95      236.89      9.18 o
   1   1  12      149.09      149.02      6.61 o
   2   1  12      112.87      167.33      4.84 o
   3   1  12      155.98      159.36      5.08 o
   4   1  12      141.25      148.69      3.72 o
   5   1  12       26.87       27.42      1.82 o
   6   1  12       21.40       29.42      1.51 o
   7   1  12        4.00        5.40      1.84 o
  -8   2  12        0.79        1.29      1.78 o
  -7   2  12       40.43       30.79      3.00 o
  -6   2  12       63.13       54.77      3.80 o
  -5   2  12      117.89      116.93      6.60 o
  -4   2  12       13.60       22.44      2.56 o
  -3   2  12       30.37       30.87      3.08 o
  -2   2  12      337.57      334.03     12.68 o
  -1   2  12       77.86       74.93      4.56 o
   0   2  12      212.89      232.42      9.30 o
   1   2  12       59.71       61.21      2.60 o
   2   2  12       81.45      114.99      5.06 o
   3   2  12       57.99       55.70      2.28 o
   4   2  12       85.09       71.25      2.22 o
   5   2  12       15.10        9.44      1.28 o
   6   2  12       15.29       10.81      1.51 o
   7   2  12      115.80      124.24      5.10 o
  -8   3  12       70.11       72.66      5.44 o
  -7   3  12      117.27      125.32      6.36 o
  -6   3  12       36.78       35.91      3.32 o
  -5   3  12      311.97      290.90     11.59 o
  -4   3  12       40.81       67.90      4.00 o
  -3   3  12      150.36      134.49      6.27 o
  -2   3  12      722.35      730.24     26.61 o
  -1   3  12      106.44      102.55      5.06 o
   0   3  12       93.14      108.97      5.07 o
   1   3  12      116.33      117.38      3.61 o
   2   3  12        8.50       14.87      1.39 o
   3   3  12      356.93      341.68      9.23 o
   4   3  12       18.44       14.03      1.09 o
   5   3  12        1.13       -0.53      0.87 o
   6   3  12       24.29       21.34      1.73 o
   7   3  12       15.68        9.66      1.55 o
  -8   4  12       17.28       14.55      2.70 o
  -7   4  12       35.72       32.82      3.57 o
  -6   4  12       57.19       69.97      4.41 o
  -5   4  12       35.51       32.51      3.01 o
  -4   4  12       33.25       28.52      2.81 o
  -3   4  12        4.39        1.15      2.07 o
  -2   4  12       37.08       32.51      3.17 o
  -1   4  12      148.35      141.00      6.42 o
   0   4  12       37.84       37.85      1.88 o
   2   4  12      102.15      107.81      3.74 o
   3   4  12       13.50       10.27      1.73 o
   4   4  12       49.67       45.92      1.69 o
   5   4  12       50.75       52.43      2.41 o
   6   4  12        9.05       13.92      1.71 o
   7   4  12       27.81       21.53      1.87 o
  -7   5  12       20.86        6.69      2.44 o
  -6   5  12       18.35       18.08      2.66 o
  -5   5  12      108.59       75.65      4.46 o
  -4   5  12      123.71      130.50      6.34 o
  -3   5  12       27.53       24.67      3.03 o
  -2   5  12      102.26      104.38      5.95 o
  -1   5  12      106.09       96.46      4.91 o
   0   5  12        0.28       -1.25      1.40 o
   1   5  12       33.27       36.50      2.01 o
   2   5  12        8.95       16.75      2.21 o
   3   5  12       50.36       50.45      3.15 o
   4   5  12        4.82       11.83      2.19 o
   5   5  12        4.29        5.43      1.78 o
   6   5  12       12.17       22.90      1.73 o
  -7   6  12       15.96       13.21      2.87 o
  -6   6  12      162.35      171.85     10.18 o
  -5   6  12        1.64        8.37      2.49 o
  -4   6  12      108.32      105.23      5.41 o
  -3   6  12      170.59      152.43      7.71 o
  -2   6  12       39.75       42.51      3.35 o
   0   6  12      142.52      134.82      4.51 o
   1   6  12      104.40      106.23      3.72 o
   2   6  12      112.84      126.26      4.05 o
   3   6  12        1.83        1.63      1.88 o
   4   6  12       68.80       75.89      4.71 o
   5   6  12       22.12       20.08      1.62 o
   6   6  12       17.07       10.54      1.40 o
  -6   7  12       22.50       27.42      3.63 o
  -5   7  12       21.01       28.67      3.12 o
  -4   7  12        1.65        6.73      2.30 o
  -3   7  12        5.80        2.12      2.65 o
  -2   7  12       27.73       45.83      3.66 o
  -1   7  12       87.49       81.93      4.40 o
   0   7  12       21.32       17.84      1.53 o
   1   7  12       26.97       25.22      1.74 o
   2   7  12       20.96       20.14      1.50 o
   3   7  12       33.39       40.90      3.10 o
   4   7  12       66.30       76.50      4.97 o
   5   7  12       10.34       10.05      1.40 o
  -6   8  12        8.29        7.47      2.46 o
  -5   8  12       23.31       20.89      2.98 o
  -4   8  12       17.09       19.89      2.97 o
  -3   8  12       69.85       67.79      4.11 o
  -2   8  12        4.81        2.16      2.02 o
  -1   8  12       11.40        8.77      1.36 o
   0   8  12        6.30       -1.25      1.05 o
   2   8  12       38.38       41.61      2.86 o
   3   8  12        5.39        2.66      1.92 o
   4   8  12       18.13       21.53      2.57 o
  -5   9  12       14.19        2.98      2.44 o
  -4   9  12       14.60        9.87      2.75 o
  -3   9  12       47.29       27.79      3.73 o
  -2   9  12       39.54       50.15      3.83 o
  -1   9  12        6.55       -0.05      1.85 o
   0   9  12       55.38       56.74      3.76 o
   3   9  12       52.60       39.93      3.51 o
  -3  10  12       19.35       14.76      2.72 o
  -2 -10  13       37.63       39.23      3.30 o
  -4  -9  13       38.03       40.37      3.00 o
  -2  -9  13       14.26       16.24      2.18 o
   0  -9  13       77.75       84.72      5.11 o
   1  -9  13        4.10       -2.89      1.92 o
   2  -9  13       35.22       34.76      3.27 o
   3  -9  13        4.47       15.52      2.68 o
  -5  -8  13       32.87       35.83      2.82 o
  -4  -8  13       17.40       20.33      1.88 o
  -3  -8  13        9.91        5.53      1.53 o
  -2  -8  13       26.55       28.30      2.58 o
  -1  -8  13       35.77       27.86      2.78 o
   2  -8  13       20.51       24.18      2.87 o
   3  -8  13       85.28       80.80      5.73 o
  -6  -7  13       15.56       11.69      1.42 o
  -2  -7  13       82.99       64.18      3.67 o
  -1  -7  13       13.66       12.71      2.23 o
   0  -7  13       68.86       78.70      4.68 o
   1  -7  13       12.95       13.57      2.45 o
   3  -7  13       14.00       14.29      2.62 o
  -7  -6  13        9.71        7.02      1.21 o
  -6  -6  13       16.00       11.79      1.76 o
  -5  -6  13      134.85      128.76      6.61 o
  -4  -6  13      110.75       92.42      5.07 o
  -2  -6  13      245.17      229.26     10.71 o
  -1  -6  13       46.95       38.45      2.93 o
   0  -6  13      144.61      145.65      8.03 o
   1  -6  13        0.62        1.96      2.31 o
   3  -6  13      181.83      205.55      9.35 o
   5  -6  13        6.85        2.50      2.50 o
  -7  -5  13       57.98       40.19      3.17 o
  -5  -5  13        3.52       -1.96      1.30 o
  -4  -5  13       18.97       27.06      2.38 o
  -3  -5  13      105.72       85.74      5.27 o
  -2  -5  13      175.71      140.35      4.44 o
  -1  -5  13      263.16      247.25      6.98 o
   0  -5  13        5.74        6.17      0.83 o
   1  -5  13        2.74        3.18      0.82 o
   2  -5  13       55.73       59.49      3.31 o
   3  -5  13        2.10        6.34      2.41 o
   4  -5  13       44.19       65.52      4.38 o
   5  -5  13       36.98       26.99      3.24 o
   6  -5  13        6.69        6.87      2.07 o
  -7  -4  13       43.00       36.00      3.08 o
  -6  -4  13       33.71       36.58      2.85 o
  -5  -4  13       33.51       38.11      2.82 o
  -4  -4  13      157.28      144.32      7.33 o
  -3  -4  13      419.85      404.04     17.01 o
  -2  -4  13      172.80      170.76      7.43 o
  -1  -4  13      200.46      181.25      5.42 o
   0  -4  13       47.64       38.54      1.72 o
   2  -4  13       64.46       57.26      2.83 o
   5  -4  13        2.31        1.34      2.30 o
  -8  -3  13        2.04       -0.81      1.59 o
  -7  -3  13        4.78        5.34      1.60 o
  -6  -3  13       60.32       52.94      3.83 o
  -5  -3  13        9.50        8.16      2.26 o
  -4  -3  13       83.57       85.87      4.63 o
  -3  -3  13      216.40      209.94     10.45 o
  -2  -3  13      192.68      170.22      7.24 o
  -1  -3  13      470.29      449.89     17.36 o
   0  -3  13       33.43       26.77      2.58 o
   1  -3  13       36.05       28.60      2.75 o
   2  -3  13       59.59       68.70      4.48 o
   3  -3  13        0.75       -3.59      2.40 o
   4  -3  13       29.80       21.53      2.83 o
   5  -3  13        4.99        1.59      2.36 o
   6  -3  13       14.91       21.92      2.92 o
  -8  -2  13       23.50       20.51      2.45 o
  -7  -2  13       16.64       21.34      2.69 o
  -6  -2  13       97.74      112.62      5.89 o
  -5  -2  13      154.93      144.49      7.17 o
  -4  -2  13       40.07       53.24      3.74 o
  -1  -2  13      178.35      176.06      8.83 o
   0  -2  13      312.61      359.08     13.93 o
   1  -2  13      305.23      295.17     11.68 o
   2  -2  13       40.93       44.52      3.05 o
   3  -2  13       27.34       32.35      2.37 o
   5  -2  13       23.59       26.63      2.86 o
   6  -2  13       28.28       34.19      2.19 o
   7  -2  13       21.81       24.46      1.99 o
  -8  -1  13       10.66       13.31      2.03 o
  -7  -1  13        8.32       10.27      2.36 o
  -6  -1  13       44.64       44.99      3.26 o
  -5  -1  13      108.37      105.09      6.26 o
  -4  -1  13       29.99       20.96      2.67 o
  -3  -1  13       69.09       74.45      3.95 o
  -2  -1  13      843.83      818.60     28.58 o
  -1  -1  13      469.30      497.89     18.88 o
   0  -1  13       72.07       74.21      3.94 o
   4  -1  13       18.36       34.51      3.10 o
   5  -1  13       25.95       28.75      2.53 o
   6  -1  13        6.22       15.09      1.24 o
   7  -1  13       25.04       27.49      1.75 o
  -8   0  13       27.73       23.64      3.10 o
  -7   0  13       37.14       33.86      3.31 o
  -6   0  13        9.83        6.55      2.55 o
  -5   0  13      389.87      405.71     16.77 o
  -4   0  13        4.63        3.67      2.02 o
  -3   0  13      164.39      179.20      7.80 o
  -2   0  13     1816.56     1842.75     66.69 o
  -1   0  13      118.36      120.40      6.39 o
   0   0  13      171.87      188.03      7.80 o
   2   0  13       19.93       15.85      2.71 o
   3   0  13      223.12      254.50     10.84 o
   4   0  13        1.44        5.05      1.40 o
   5   0  13       19.96       21.15      1.66 o
   6   0  13       18.70       20.33      1.63 o
   7   0  13        8.98       10.81      1.87 o
  -8   1  13       10.32        7.06      1.88 o
  -7   1  13        7.78       20.51      2.51 o
  -6   1  13       45.25       29.87      2.80 o
  -5   1  13      109.00      106.38      5.44 o
  -4   1  13       27.17       22.38      2.69 o
  -2   1  13      838.92      882.52     30.91 o
  -1   1  13      484.94      513.48     19.49 o
   0   1  13       73.79       83.32      4.18 o
   2   1  13       67.63      104.10      5.66 o
   3   1  13       12.96       19.89      1.61 o
   4   1  13       17.36       23.44      1.61 o
   5   1  13       25.91       20.39      1.38 o
   6   1  13        6.54        8.94      1.12 o
   7   1  13       26.55       22.38      2.69 o
  -8   2  13       25.54       27.21      3.04 o
  -7   2  13       17.93       14.39      2.58 o
  -6   2  13       98.34       89.38      5.38 o
  -5   2  13      150.03      134.65      7.08 o
  -4   2  13       40.03       67.79      4.45 o
  -3   2  13      752.75      767.05     29.20 o
  -2   2  13      312.00      324.47     13.24 o
  -1   2  13      178.33      160.76      7.21 o
   1   2  13      305.28      292.56     12.81 o
   2   2  13       41.82       48.30      2.31 o
   3   2  13       27.09       31.49      1.87 o
   4   2  13       71.56       79.81      4.34 o
   5   2  13       23.28       22.51      1.38 o
   6   2  13       27.61       32.35      2.92 o
   7   2  13       21.71       22.12      2.80 o
  -8   3  13        2.07       -3.19      2.13 o
  -7   3  13        5.12        4.42      2.25 o
  -6   3  13       57.97       64.18      4.33 o
  -5   3  13        9.43       11.79      2.24 o
  -4   3  13       86.18      102.83      5.63 o
  -3   3  13      211.90      216.02      9.17 o
  -2   3  13      191.78      190.13      8.99 o
  -1   3  13      470.92      477.06     20.00 o
   0   3  13       31.68       40.01      2.90 o
   1   3  13       36.62       29.72      1.89 o
   2   3  13       62.49       66.19      2.60 o
   3   3  13        0.73        3.99      1.91 o
   4   3  13       30.81       36.50      3.27 o
   5   3  13        5.38        7.17      1.12 o
   6   3  13       14.58       20.39      2.38 o
  -7   4  13       42.81       33.86      3.55 o
  -6   4  13       32.84       34.92      3.20 o
  -5   4  13       35.98       34.76      3.11 o
  -4   4  13      158.84      161.99      7.59 o
  -3   4  13      415.77      402.09     14.47 o
  -2   4  13      181.02      173.13      9.31 o
  -1   4  13      201.35      206.74      8.98 o
   0   4  13       51.41       53.44      3.75 o
   1   4  13       52.37       52.64      2.31 o
   2   4  13       63.41       64.40      2.78 o
   3   4  13       82.35       78.09      3.06 o
   4   4  13        9.14       11.22      1.40 o
   5   4  13        2.59        7.47      1.67 o
   6   4  13       38.07       35.17      2.30 o
  -7   5  13       59.43       48.21      4.05 o
  -5   5  13        3.59       -0.05      2.24 o
  -4   5  13       18.25       16.63      2.66 o
  -3   5  13      104.14       79.19      4.32 o
  -2   5  13      177.71      160.23      8.43 o
  -1   5  13      256.60      264.78     11.29 o
   0   5  13        5.57        7.74      1.31 o
   1   5  13        3.15        1.49      1.96 o
   2   5  13       53.04       57.05      2.62 o
   5   5  13       35.54       30.40      1.76 o
   6   5  13        6.89        7.70      1.50 o
  -7   6  13       10.50        7.66      2.46 o
  -6   6  13       15.47       17.38      2.95 o
  -5   6  13      134.48      130.50      6.81 o
  -4   6  13      108.23       97.96      5.63 o
  -3   6  13        0.69       -0.91      2.22 o
  -2   6  13      247.63      239.67     11.81 o
  -1   6  13       46.79       55.70      3.42 o
   0   6  13      144.61      156.05      7.63 o
   1   6  13        0.94       -1.87      1.29 o
   2   6  13        5.77        3.99      1.39 o
   3   6  13      183.19      196.50      8.75 o
   4   6  13       20.56       24.80      2.69 o
   5   6  13        7.46        6.73      1.19 o
  -6   7  13       15.69       16.58      2.99 o
  -4   7  13       10.56       17.55      2.91 o
  -3   7  13      113.82      107.67      6.19 o
  -2   7  13       81.96       70.79      4.08 o
  -1   7  13       11.81       13.51      2.40 o
   0   7  13       69.28       74.21      4.78 o
   1   7  13       12.72        4.90      1.26 o
   2   7  13        3.96        3.85      1.77 o
   3   7  13       14.02       11.69      2.23 o
   4   7  13       11.92       20.14      2.49 o
   5   7  13       13.56       14.92      2.41 o
  -5   8  13       31.96       20.76      3.22 o
  -3   8  13       10.38        7.21      2.27 o
  -2   8  13       26.18       16.07      2.34 o
   0   8  13       36.69       36.16      2.09 o
   1   8  13       52.59       49.47      3.22 o
   2   8  13       20.60       21.15      2.49 o
   4   8  13       17.27       21.21      2.75 o
  -4   9  13       38.48       54.36      4.50 o
  -3   9  13       34.49       23.64      2.83 o
  -2   9  13       13.80       20.70      2.84 o
  -1   9  13       28.01       22.57      2.83 o
   1   9  13        4.26        2.70      1.78 o
   2   9  13       36.79       45.83      3.57 o
  -3  -9  14       34.94       30.33      2.90 o
  -2  -9  14       18.64       29.57      2.71 o
  -1  -9  14       16.65       20.51      2.64 o
   0  -9  14       83.16       90.43      5.80 o
   1  -9  14       15.10       11.45      2.35 o
  -4  -8  14       57.42       46.11      3.48 o
  -2  -8  14       28.62       25.08      2.78 o
  -1  -8  14      183.69      202.18     10.85 o
   3  -8  14       69.31       71.61      4.81 o
  -6  -7  14       23.20       25.43      2.31 o
  -5  -7  14       68.82       62.96      4.51 o
  -3  -7  14        2.68        2.35      1.64 o
  -2  -7  14       16.31       10.36      2.19 o
  -1  -7  14        8.46        1.01      1.92 o
   1  -7  14       17.20       16.63      2.49 o
   2  -7  14       49.00       48.21      3.95 o
   3  -7  14        4.31        9.53      2.18 o
   4  -7  14       36.51       28.37      3.10 o
  -6  -6  14       71.17       64.85      4.24 o
  -4  -6  14        2.62       -0.19      1.53 o
  -3  -6  14        1.40        5.49      1.89 o
  -2  -6  14       32.99       35.58      3.06 o
  -1  -6  14       51.03       46.39      3.78 o
   0  -6  14       17.41       13.06      2.71 o
   1  -6  14       12.31        6.17      2.07 o
   3  -6  14       56.68       60.78      4.11 o
   4  -6  14       11.01       11.55      2.22 o
  -7  -5  14        0.46        3.51      1.64 o
  -6  -5  14       36.95       42.78      3.36 o
  -5  -5  14       17.12       15.03      2.37 o
  -4  -5  14       43.99       35.91      3.16 o
  -3  -5  14       87.43      103.68      5.22 o
  -1  -5  14      139.13      118.89      3.93 o
   0  -5  14       96.09      102.13      5.05 o
   1  -5  14       98.47      101.99      6.02 o
   2  -5  14      114.59      127.51      6.42 o
   3  -5  14      175.62      175.14      7.89 o
   5  -5  14       13.11       18.55      2.81 o
  -6  -4  14       47.12       50.74      3.66 o
  -5  -4  14        8.37        1.78      2.11 o
  -3  -4  14       42.59       34.92      3.36 o
  -2  -4  14      155.65      128.61      6.61 o
  -1  -4  14      217.46      189.18      8.59 o
   0  -4  14      190.88      193.59     10.23 o
   2  -4  14       50.05       41.08      3.73 o
   4  -4  14       42.82       41.88      3.50 o
   5  -4  14       49.62       38.54      3.44 o
   6  -4  14        5.23        3.74      2.55 o
  -7  -3  14        9.15       11.41      2.20 o
  -6  -3  14       19.42       23.17      2.47 o
  -5  -3  14      174.38      166.44      8.41 o
  -4  -3  14        0.39        1.87      1.82 o
  -3  -3  14       36.56       38.62      3.36 o
   0  -3  14       93.93      102.13      5.19 o
   2  -3  14      159.68      167.87      7.73 o
   5  -3  14        3.54       -2.50      2.22 o
  -8  -2  14        1.96       12.47      1.91 o
  -7  -2  14       15.97        4.90      1.93 o
  -6  -2  14       21.09       23.78      2.43 o
  -4  -2  14      125.37      127.82      6.43 o
  -3  -2  14      311.84      282.21     10.49 o
  -2  -2  14      136.48      137.08      7.63 o
  -1  -2  14       86.27       85.48      5.39 o
   0  -2  14       14.29        8.25      2.15 o
   1  -2  14      193.79      167.69      7.19 o
   2  -2  14      442.17      439.06     16.86 o
   3  -2  14       26.17       25.36      2.52 o
   5  -2  14        9.27        3.08      2.36 o
   6  -2  14        5.10        7.06      2.36 o
  -8  -1  14       43.08       33.78      3.06 o
  -7  -1  14       10.08       10.14      2.12 o
  -6  -1  14       17.00       13.67      2.26 o
  -5  -1  14       96.69      101.29      5.59 o
  -4  -1  14       22.74       27.72      2.70 o
  -3  -1  14      189.89      188.80      9.15 o
  -2  -1  14      842.47      803.98     31.86 o
  -1  -1  14       65.42       52.64      4.33 o
   0  -1  14      182.89      190.32      8.61 o
   1  -1  14      227.99      219.70      9.46 o
   4  -1  14       24.48       26.06      2.62 o
   6  -1  14       24.35       23.51      1.95 o
  -8   0  14       19.17       18.49      2.56 o
  -7   0  14        1.70       -0.19      1.91 o
  -6   0  14       88.31       76.38      4.61 o
  -5   0  14        4.16        4.57      2.31 o
  -4   0  14       10.22       34.43      3.26 o
  -3   0  14      198.58      163.06      9.03 o
  -2   0  14        0.00       -2.59      2.30 o
  -1   0  14      201.58      179.01      7.61 o
   0   0  14       34.37       40.19      3.17 o
   2   0  14      337.97      318.25     12.62 o
   4   0  14        0.09       -1.87      1.97 o
   5   0  14       24.21       33.54      3.05 o
   6   0  14        3.50        1.39      1.19 o
  -8   1  14       41.16       42.69      3.81 o
  -7   1  14        9.96        5.86      2.49 o
  -6   1  14       16.83       19.71      2.53 o
  -5   1  14      100.39       91.75      4.78 o
  -4   1  14       23.80       31.41      3.11 o
  -3   1  14      184.80      189.37     10.12 o
  -1   1  14       65.18       47.92      3.94 o
   0   1  14      189.93      204.75     10.32 o
   2   1  14      834.75      847.43     30.69 o
   3   1  14       38.42       41.08      2.22 o
   4   1  14       23.83       26.77      2.80 o
   5   1  14        5.80        2.75      1.10 o
   6   1  14       23.31       23.51      1.68 o
  -8   2  14        1.71        6.76      2.06 o
  -7   2  14       16.93       19.03      2.91 o
  -6   2  14       20.17       20.01      2.92 o
  -5   2  14       12.06        8.16      2.18 o
  -4   2  14      124.31      136.75      6.81 o
  -3   2  14      314.68      293.98     12.13 o
  -2   2  14      139.15      127.98      7.85 o
  -1   2  14       87.78       85.48      5.26 o
   0   2  14       15.31       16.35      2.47 o
   2   2  14      432.65      450.18     12.66 o
   3   2  14       26.12       13.31      2.43 o
   4   2  14       62.85       62.63      2.96 o
   5   2  14        9.80        6.91      1.31 o
   6   2  14        4.82        8.40      1.57 o
  -7   3  14        9.22       13.92      2.48 o
  -6   3  14       19.32       12.51      2.30 o
  -5   3  14      171.84      154.15      7.58 o
  -4   3  14        0.31       13.06      2.55 o
  -2   3  14       61.39       55.49      3.72 o
  -1   3  14      111.60       92.28      5.73 o
   0   3  14       91.49       81.55      5.01 o
   1   3  14       22.90        7.21      2.42 o
   2   3  14      161.37      151.06      7.50 o
   3   3  14      161.13      155.35      5.19 o
   4   3  14        0.44        4.77      2.06 o
   5   3  14        4.03        6.45      1.73 o
   6   3  14        3.99       11.18      1.48 o
  -6   4  14       48.58       56.53      4.70 o
  -5   4  14        8.44       12.96      2.60 o
  -4   4  14        7.86        7.28      2.51 o
  -3   4  14       42.51       42.78      3.45 o
  -2   4  14      154.95      164.12      7.82 o
  -1   4  14      211.96      204.95      9.93 o
   0   4  14      191.63      206.54      9.57 o
   1   4  14       58.46       48.30      2.31 o
   2   4  14       51.53       53.65      2.44 o
   3   4  14      113.74      110.57      4.23 o
   4   4  14       42.67       39.49      2.27 o
   5   4  14       49.85       51.44      4.08 o
   6   4  14        5.53       10.94      1.65 o
  -7   5  14        0.46        5.76      2.40 o
  -6   5  14       37.57       21.27      3.33 o
  -5   5  14       17.24        8.61      2.60 o
  -4   5  14       43.71       36.25      3.51 o
  -3   5  14       88.27       98.38      5.64 o
  -2   5  14       82.08      100.73      5.85 o
  -1   5  14      139.12      117.83      5.72 o
   1   5  14      100.15      109.55      4.07 o
   2   5  14      115.32      118.13      4.22 o
   3   5  14      170.86      151.06      6.99 o
   4   5  14        0.67        1.96      2.06 o
   5   5  14       13.48       10.14      2.65 o
  -6   6  14       69.71       71.84      5.53 o
  -5   6  14       19.57       25.08      3.19 o
  -4   6  14        2.84        1.87      2.41 o
  -3   6  14        1.30        6.91      2.37 o
  -2   6  14       31.99       30.79      3.00 o
  -1   6  14       54.88       55.80      3.63 o
   0   6  14       17.76       17.26      1.61 o
   1   6  14       11.45        8.69      1.55 o
   2   6  14       86.39       98.10      3.71 o
   4   6  14       11.30       13.51      2.45 o
   5   6  14       13.07       13.51      2.50 o
  -6   7  14       22.71        9.53      2.74 o
  -5   7  14       68.79       77.84      5.38 o
  -4   7  14       14.26       11.22      3.16 o
  -3   7  14        2.40        5.53      2.42 o
  -2   7  14       16.24       10.81      2.32 o
  -1   7  14        8.48        7.66      2.23 o
   0   7  14        1.74       -0.96      2.01 o
   1   7  14       15.95       13.46      2.04 o
   2   7  14       48.24       51.74      3.79 o
   3   7  14        3.62        6.03      2.25 o
   4   7  14       36.33       38.71      3.45 o
  -5   8  14        8.12        4.05      2.79 o
  -4   8  14       58.73       56.11      4.99 o
  -3   8  14       37.66       34.27      3.57 o
  -2   8  14       27.82       29.95      3.27 o
  -1   8  14      180.64      190.71     10.73 o
   0   8  14       58.62       63.40      3.31 o
   1   8  14        0.77        2.70      1.73 o
   2   8  14       53.24       58.53      4.03 o
  -3   9  14       36.14       36.75      3.62 o
  -2   9  14       19.80       31.33      3.42 o
   1   9  14       15.28       17.96      2.29 o
   2   9  14        6.34        3.23      1.97 o
  -1  -9  15       13.82       12.27      2.33 o
   0  -9  15       11.16       17.26      3.05 o
  -2  -8  15        6.53       17.15      2.24 o
  -1  -8  15        7.96        7.58      2.25 o
   0  -8  15        7.94       13.98      2.85 o
   2  -8  15        8.39        5.69      1.69 o
  -5  -7  15        5.15        5.49      1.72 o
  -4  -7  15       36.30       45.27      3.82 o
  -3  -7  15       69.59       79.69      5.45 o
  -2  -7  15       11.62       15.25      2.54 o
   0  -7  15       45.15       47.44      3.34 o
   1  -7  15       44.73       58.32      4.66 o
   2  -7  15       70.06       72.19      5.78 o
   3  -7  15       87.08       80.43      5.22 o
  -6  -6  15       27.73       28.89      2.98 o
  -5  -6  15       66.86       60.89      4.33 o
  -4  -6  15        4.01        3.56      1.89 o
  -2  -6  15       52.74       54.46      3.79 o
   0  -6  15       72.73       71.14      4.21 o
   1  -6  15       14.56       16.46      2.98 o
   2  -6  15      132.31      114.84      6.54 o
  -6  -5  15       33.73       29.57      2.87 o
  -5  -5  15        5.04        0.53      1.44 o
  -4  -5  15       75.79       83.95      4.71 o
  -3  -5  15       18.95       21.60      2.58 o
  -1  -5  15      116.93       96.19      5.58 o
   0  -5  15       62.48       73.73      4.88 o
   1  -5  15      102.71       95.65      6.24 o
   2  -5  15      280.75      300.92     13.72 o
   5  -5  15       20.80       19.16      2.61 o
  -7  -4  15       36.63       34.60      2.94 o
  -6  -4  15       11.12       14.92      2.36 o
  -5  -4  15        9.38       15.90      2.32 o
  -2  -4  15       68.82       74.81      4.44 o
   2  -4  15      158.75      148.18      7.09 o
   3  -4  15       64.76       61.97      4.37 o
   4  -4  15       10.89        6.62      2.61 o
   5  -4  15        3.95        2.84      2.45 o
  -7  -3  15       24.00       28.08      3.01 o
  -6  -3  15       39.46       38.19      3.17 o
  -5  -3  15       30.75       21.08      2.55 o
  -4  -3  15       28.15       38.02      2.99 o
  -2  -3  15       35.24       37.51      3.23 o
   0  -3  15       13.54       16.80      2.67 o
   1  -3  15      218.83      238.17     10.06 o
   2  -3  15       21.64       24.04      2.86 o
   3  -3  15        3.83       -0.91      1.54 o
   5  -3  15       17.59       20.14      2.86 o
   6  -3  15        3.26       -1.87      1.59 o
  -6  -2  15       73.70       58.95      3.94 o
  -5  -2  15      100.42      105.52      5.98 o
  -4  -2  15       14.69       24.59      2.61 o
  -3  -2  15       64.46       55.70      3.62 o
  -2  -2  15       47.42       72.78      4.73 o
  -1  -2  15      147.56      144.15      8.00 o
   0  -2  15       62.53       53.34      3.75 o
   1  -2  15      373.35      356.98     16.25 o
   2  -2  15        9.91       17.49      2.03 o
   3  -2  15       43.90       34.51      3.02 o
   4  -2  15       47.22       47.92      3.74 o
   5  -2  15        5.60       -3.47      2.31 o
  -7  -1  15       20.09       21.60      2.58 o
  -6  -1  15       69.97       89.38      5.64 o
  -5  -1  15       15.85       13.67      2.51 o
  -4  -1  15       88.93       91.22      4.90 o
  -3  -1  15       79.88       83.57      5.20 o
  -2  -1  15      260.05      355.93     13.87 o
  -1  -1  15      146.31      162.88      8.14 o
   0  -1  15      341.19      349.42     15.56 o
   1  -1  15      253.47      271.36     11.66 o
   2  -1  15       73.27       66.08      4.51 o
   3  -1  15        8.81        9.48      2.43 o
   4  -1  15       42.96       54.16      3.98 o
   6  -1  15       17.62       16.13      2.67 o
  -7   0  15        2.47        6.99      2.31 o
  -6   0  15        7.43        7.70      2.12 o
  -5   0  15       27.03       41.25      3.47 o
  -4   0  15        0.13       -0.43      2.16 o
  -3   0  15        4.03        7.85      2.29 o
  -2   0  15       18.86       47.34      3.43 o
  -1   0  15      121.60      114.99      6.84 o
   0   0  15       22.70       20.14      2.86 o
   1   0  15      532.10      493.87     21.89 o
   2   0  15        2.14        5.24      2.32 o
   4   0  15       25.89       33.71      3.38 o
   6   0  15        0.84        3.94      1.98 o
  -7   1  15       20.43       21.92      3.18 o
  -6   1  15       71.84       76.74      5.34 o
  -5   1  15       15.89       21.73      2.91 o
  -4   1  15       87.20       77.96      5.39 o
  -3   1  15       83.42       77.47      4.76 o
  -1   1  15      143.01      150.72      6.98 o
   0   1  15      338.08      363.82     14.82 o
   1   1  15      258.58      282.91     11.44 o
   2   1  15       73.17       62.74      4.61 o
   3   1  15        8.76        4.96      2.22 o
   5   1  15        2.49        4.39      1.48 o
   6   1  15       18.12       29.27      2.63 o
  -6   2  15       74.49       86.12      6.05 o
  -5   2  15       98.95       96.73      5.60 o
  -4   2  15       14.96       24.80      2.90 o
  -3   2  15       63.68       62.20      3.83 o
  -2   2  15       44.81       65.75      4.39 o
  -1   2  15      147.77      132.57      7.83 o
   0   2  15       59.80       58.11      3.59 o
   2   2  15       10.66       20.26      2.81 o
   3   2  15       41.77       39.84      2.19 o
   4   2  15       46.57       58.32      4.03 o
   5   2  15        4.94        6.99      1.43 o
   6   2  15        9.59        5.76      2.16 o
  -7   3  15       23.49       10.09      3.00 o
  -6   3  15       38.76       52.54      4.43 o
  -5   3  15       30.89       30.02      3.27 o
  -4   3  15       30.51       40.28      3.70 o
  -3   3  15       19.31       18.97      2.78 o
  -2   3  15       36.61       38.02      3.59 o
  -1   3  15      233.70      213.37      9.73 o
   0   3  15       14.14       22.05      2.28 o
   2   3  15       22.65       18.97      2.48 o
   3   3  15        3.83        8.98      1.45 o
   4   3  15       95.38      100.59      4.04 o
   5   3  15       18.50       14.34      2.52 o
   6   3  15        3.10        3.28      2.06 o
  -7   4  15       36.71       39.57      3.58 o
  -6   4  15       10.42       11.22      2.55 o
  -5   4  15        8.57       21.53      2.90 o
  -4   4  15       30.78       35.33      3.88 o
  -3   4  15       14.65        8.98      2.79 o
  -2   4  15       71.52       80.06      4.47 o
  -1   4  15       43.90       43.33      3.56 o
   0   4  15       19.55       29.27      2.85 o
   1   4  15       71.98       80.43      4.60 o
   2   4  15      159.26      151.91      5.30 o
   3   4  15       63.09       60.89      3.03 o
   5   4  15        4.49        3.23      1.97 o
  -6   5  15       34.05       38.11      3.77 o
  -5   5  15        4.94       -3.69      2.46 o
  -4   5  15       75.48       79.44      5.19 o
  -3   5  15       19.77       13.98      3.27 o
  -2   5  15       32.23       31.95      3.14 o
  -1   5  15      112.50       91.35      5.30 o
   0   5  15       61.31       76.01      4.84 o
   1   5  15      106.59       97.69      5.48 o
   2   5  15      284.65      295.17      9.06 o
   3   5  15       24.86       22.77      1.85 o
   4   5  15       53.40       57.68      4.21 o
   5   5  15       20.64       24.67      3.03 o
  -6   6  15       27.55       44.80      4.18 o
  -5   6  15       67.10       66.19      5.31 o
  -4   6  15        3.89        7.47      2.50 o
  -3   6  15        0.50        0.91      2.16 o
  -2   6  15       50.28       49.76      4.21 o
  -1   6  15       18.33       10.72      2.59 o
   0   6  15       71.92       74.69      4.56 o
   1   6  15       15.60       12.86      1.59 o
   2   6  15      130.27      135.78      4.69 o
   3   6  15        2.43        0.00      0.48 o
   4   6  15        9.95       15.19      2.70 o
  -5   7  15        5.19        9.06      2.63 o
  -4   7  15       38.04       43.60      4.40 o
  -3   7  15       71.03       80.31      5.47 o
  -2   7  15       11.24       19.46      2.75 o
  -1   7  15       65.69       76.14      4.72 o
   0   7  15       46.11       55.49      4.13 o
   1   7  15       45.95       34.43      3.18 o
   3   7  15       87.43       84.46      5.61 o
  -4   8  15       10.23        9.48      2.73 o
  -3   8  15       27.31       19.34      2.99 o
  -2   8  15        6.64        6.34      2.27 o
  -1   8  15        7.99        4.81      2.22 o
   1   8  15       27.27       18.26      2.37 o
   2   8  15        8.62       -1.49      1.93 o
  -2   9  15        2.21        0.14      1.89 o
  -3  -8  16       22.71       11.45      2.40 o
  -2  -8  16       12.17       13.77      2.42 o
   0  -8  16        5.43        4.77      2.36 o
  -4  -7  16        9.46       14.34      2.10 o
  -3  -7  16       29.70       26.34      2.78 o
  -1  -7  16       13.83       14.61      2.76 o
   1  -7  16        9.89        7.54      2.44 o
   2  -7  16        1.48        1.29      2.49 o
   3  -7  16       87.46       91.48      5.97 o
  -5  -6  16        2.75        7.70      1.73 o
  -2  -6  16       18.67       26.99      2.52 o
  -1  -6  16        1.02        2.66      2.08 o
   1  -6  16       33.45       44.99      3.63 o
   2  -6  16       78.53       71.14      5.03 o
   4  -6  16       36.33       36.92      3.79 o
  -6  -5  16       39.61       34.03      2.92 o
  -5  -5  16       40.95       34.84      3.28 o
  -4  -5  16        9.91        7.17      2.16 o
  -3  -5  16       20.38       23.84      2.57 o
  -1  -5  16        4.31        6.84      2.25 o
   0  -5  16        9.22       11.18      2.37 o
   1  -5  16        3.74        6.73      2.41 o
   2  -5  16       42.54       41.25      3.83 o
   3  -5  16       17.43       19.64      2.46 o
   4  -5  16       15.34       26.06      3.26 o
  -6  -4  16       10.58        8.85      2.40 o
  -5  -4  16       17.16       29.64      3.25 o
  -4  -4  16       65.84       57.58      3.90 o
  -3  -4  16       10.64        3.85      2.18 o
  -2  -4  16       56.94       62.30      4.16 o
  -1  -4  16       61.41       56.63      4.18 o
   0  -4  16       56.04       71.25      4.10 o
   2  -4  16       35.36       37.17      3.64 o
   3  -4  16       12.59        7.39      2.64 o
   4  -4  16       56.16       74.21      6.22 o
   5  -4  16        3.82        9.61      2.58 o
  -7  -3  16       63.35       61.54      4.79 o
  -6  -3  16        5.02        8.28      2.64 o
  -5  -3  16       41.28       31.88      2.90 o
  -4  -3  16       12.06       10.54      2.21 o
  -3  -3  16        5.29        7.58      2.18 o
  -2  -3  16       22.60       27.93      2.86 o
  -1  -3  16        2.68        1.54      2.41 o
   0  -3  16       23.67       20.20      2.87 o
   1  -3  16       43.61       49.66      3.52 o
   2  -3  16       19.90       18.49      3.04 o
   3  -3  16       43.41       53.24      3.44 o
  -7  -2  16      124.25      112.47      7.65 o
  -6  -2  16       53.30       37.42      4.07 o
  -5  -2  16        9.86       13.06      2.51 o
  -4  -2  16        8.61       13.11      2.71 o
  -2  -2  16       65.64       67.90      4.23 o
  -1  -2  16      109.05      112.47      6.62 o
   0  -2  16        1.29       -0.28      1.48 o
   1  -2  16       14.37       15.03      2.10 o
   2  -2  16        8.61       28.75      3.35 o
   5  -2  16       12.20        9.87      2.48 o
  -7  -1  16       17.16       17.72      2.45 o
  -6  -1  16       19.89       14.71      2.40 o
  -5  -1  16       92.27       93.49      6.04 o
  -4  -1  16       61.56       71.61      4.93 o
  -3  -1  16       32.25       34.84      3.19 o
  -2  -1  16       51.23       54.16      3.98 o
  -1  -1  16        2.13        1.74      2.30 o
   0  -1  16       62.86       73.85      4.53 o
   1  -1  16       37.91       30.10      3.05 o
   3  -1  16       95.49      107.24      5.89 o
   4  -1  16       40.48       49.37      4.19 o
  -7   0  16        0.78       -3.16      2.11 o
  -6   0  16        0.19       10.14      2.78 o
  -5   0  16       32.74       32.74      3.57 o
  -4   0  16       52.03       36.66      3.19 o
  -3   0  16        3.66        1.59      2.31 o
  -1   0  16       73.13       85.74      5.14 o
   0   0  16        9.65       12.81      2.48 o
   1   0  16        3.77       10.67      2.49 o
   2   0  16        7.29       14.98      2.31 o
   3   0  16       12.01        8.90      2.40 o
   4   0  16        1.76        6.87      2.51 o
  -7   1  16       18.29       24.25      3.14 o
  -6   1  16       19.74       24.39      3.08 o
  -5   1  16       93.55      103.11      7.04 o
  -4   1  16       61.47       64.62      4.35 o
  -2   1  16       51.94       40.01      2.90 o
  -1   1  16        2.02       -0.76      2.35 o
   0   1  16       62.05       68.47      3.68 o
   1   1  16       37.27       43.42      3.38 o
   4   1  16       41.15       52.64      3.62 o
   5   1  16       35.46       31.95      3.30 o
  -7   2  16      124.82      115.28      8.49 o
  -6   2  16       53.09       49.08      4.08 o
  -5   2  16        9.93        8.85      2.68 o
  -4   2  16        8.42        9.06      2.54 o
  -3   2  16        5.78        1.34      2.35 o
  -2   2  16       65.22       61.87      4.69 o
  -1   2  16      106.92       84.97      5.11 o
   0   2  16        1.31       -0.05      2.24 o
   1   2  16       14.86       13.01      2.95 o
   2   2  16        7.63       11.88      2.44 o
   3   2  16       14.03       13.98      2.28 o
   4   2  16       16.44       26.13      1.99 o
   5   2  16       11.52       14.61      2.39 o
  -7   3  16       64.89       71.72      5.52 o
  -6   3  16        4.54        3.80      2.54 o
  -5   3  16       39.13       35.00      3.78 o
  -4   3  16       11.72       18.49      2.74 o
  -3   3  16        5.03        4.81      1.73 o
  -2   3  16       24.77       26.63      2.86 o
  -1   3  16        2.55        8.09      2.68 o
   0   3  16       24.07       29.95      2.89 o
   1   3  16       44.09       48.78      3.78 o
   2   3  16       19.57       27.49      3.05 o
   3   3  16       41.74       43.88      2.48 o
   4   3  16       88.18       89.11      4.06 o
   5   3  16       12.07       16.46      2.70 o
  -6   4  16       10.52       15.36      2.72 o
  -5   4  16       17.22       20.83      3.17 o
  -4   4  16       66.83       74.81      5.52 o
  -3   4  16       10.66       15.79      2.76 o
  -2   4  16       57.00       73.26      4.63 o
  -1   4  16       59.77       58.00      4.12 o
   0   4  16       55.40       71.72      4.94 o
   2   4  16       37.55       45.64      2.53 o
   3   4  16       12.54       13.36      1.62 o
   4   4  16       56.93       66.87      4.54 o
   5   4  16        3.95        8.16      2.66 o
  -6   5  16       39.76       40.90      4.17 o
  -5   5  16       42.19       46.30      3.87 o
  -4   5  16        9.96        7.51      2.58 o
  -3   5  16       20.17       28.30      3.25 o
  -2   5  16      140.81      161.46      8.28 o
  -1   5  16        4.18       -2.75      2.21 o
   0   5  16        9.65       11.41      2.39 o
   1   5  16        3.26        1.59      2.42 o
   2   5  16       41.39       42.24      2.16 o
   3   5  16       18.24       35.09      3.12 o
   4   5  16       15.18       12.86      2.68 o
  -5   6  16        2.86        8.90      2.90 o
  -4   6  16        6.68        1.49      2.59 o
  -3   6  16        5.28       13.77      2.63 o
  -2   6  16       17.72       35.25      3.30 o
  -1   6  16        1.51       -3.10      2.07 o
   0   6  16       22.49       26.77      3.09 o
   1   6  16       33.45       35.66      2.40 o
   2   6  16       77.90       75.17      4.93 o
   3   6  16       15.81       14.66      2.81 o
   4   6  16       34.65       42.69      3.63 o
  -4   7  16        9.16       25.43      3.15 o
  -3   7  16       30.51       40.63      4.24 o
  -2   7  16        8.45       17.55      3.19 o
  -1   7  16       13.67        7.97      2.82 o
   0   7  16       85.08       93.89      5.78 o
   3   7  16       88.72      109.69      6.83 o
  -3   8  16       21.96       22.71      3.37 o
  -2   8  16       12.66        4.99      2.51 o
  -1   8  16       75.49       68.58      5.28 o
   1   8  16        0.59        3.13      1.87 o
   0  -7  17       14.91        9.48      2.69 o
   1  -7  17       34.36       24.39      3.02 o
   2  -7  17       12.37        4.19      2.55 o
  -4  -6  17        7.10        7.32      2.33 o
  -3  -6  17        5.00       11.55      2.17 o
   0  -6  17       11.77       15.85      2.81 o
   2  -6  17        0.81        6.06      2.56 o
   3  -6  17       16.45       15.79      2.09 o
  -5  -5  17       14.42       15.41      2.67 o
  -4  -5  17       37.23       37.93      3.68 o
  -2  -5  17       23.91       29.64      2.80 o
  -1  -5  17       52.72       59.81      3.86 o
   1  -5  17       22.69       30.10      3.35 o
   3  -5  17       11.40       20.83      2.47 o
  -6  -4  17       11.55        5.21      2.15 o
  -5  -4  17       19.05       21.47      2.70 o
  -4  -4  17       19.15       32.27      3.15 o
  -3  -4  17       41.94       51.24      4.07 o
  -2  -4  17       27.22       31.64      3.05 o
  -1  -4  17       13.76       10.63      2.53 o
   0  -4  17       55.10       62.63      4.72 o
   1  -4  17        1.39        2.70      2.42 o
   2  -4  17       59.80       55.91      4.46 o
   3  -4  17       72.94       60.78      5.19 o
  -6  -3  17       12.44        9.66      2.46 o
  -5  -3  17        4.66        9.27      2.75 o
  -4  -3  17       14.38       22.64      2.91 o
  -3  -3  17        1.93        1.29      2.07 o
  -2  -3  17        4.90       13.16      2.67 o
  -1  -3  17       51.05       44.34      3.97 o
   1  -3  17        8.74        6.27      2.60 o
   2  -3  17       19.55       20.45      2.70 o
   3  -3  17       18.62       14.34      2.16 o
  -6  -2  17       43.01       49.47      4.29 o
  -5  -2  17      108.62      106.23      6.87 o
  -4  -2  17       21.98       22.31      2.82 o
  -3  -2  17       53.32       39.75      3.41 o
  -2  -2  17       61.40       56.11      4.78 o
  -1  -2  17       28.75       36.75      3.19 o
   0  -2  17       53.59       55.70      4.56 o
   1  -2  17       24.89       24.32      3.15 o
   3  -2  17       42.91       44.06      3.04 o
   5  -2  17        3.57       -0.72      2.30 o
  -7  -1  17       51.26       45.17      4.29 o
  -6  -1  17       30.82       40.81      3.55 o
  -4  -1  17       36.74       38.62      4.31 o
   2  -1  17       34.07       27.06      2.81 o
   3  -1  17       47.72       38.62      3.79 o
   4  -1  17       17.47       11.93      2.78 o
  -7   0  17        0.55        7.39      2.26 o
  -6   0  17        9.59        8.33      2.52 o
  -5   0  17       24.48       34.68      3.35 o
  -4   0  17       19.05       30.33      3.05 o
  -3   0  17        3.32        6.87      2.29 o
  -2   0  17        2.00       15.25      2.60 o
  -1   0  17        3.24       -1.05      2.21 o
   0   0  17       50.61       54.77      3.90 o
   1   0  17       12.85       14.50      2.22 o
   2   0  17        0.64        0.96      2.50 o
   3   0  17       34.26       31.88      3.29 o
   4   0  17        1.65       -3.16      2.11 o
   5   0  17        7.93        1.25      2.45 o
  -7   1  17       51.01       51.74      4.79 o
  -6   1  17       32.74       26.49      3.14 o
  -4   1  17       34.82       43.78      3.85 o
  -2   1  17       40.52       47.72      3.74 o
  -1   1  17       42.62       44.25      3.51 o
   0   1  17       10.05       18.14      2.66 o
   2   1  17       32.45       33.78      2.42 o
   3   1  17       48.27       41.16      3.65 o
   4   1  17       18.22       17.55      2.79 o
   5   1  17       38.71       21.47      3.02 o
  -6   2  17       42.61       43.97      4.33 o
  -5   2  17      108.01      114.99      7.14 o
  -4   2  17       21.77       29.27      3.30 o
  -3   2  17       53.65       52.54      3.92 o
  -2   2  17       62.58       66.87      4.76 o
   1   2  17       24.47       30.71      3.07 o
   4   2  17       30.79       26.63      3.08 o
   5   2  17        4.09        5.43      2.10 o
  -6   3  17       12.58       16.07      3.00 o
  -5   3  17        4.54        1.11      2.22 o
  -4   3  17       16.23       40.28      3.52 o
  -3   3  17        2.30        3.08      2.66 o
  -2   3  17        4.35        3.45      2.55 o
  -1   3  17       51.05       47.82      4.12 o
   0   3  17        8.01       19.46      2.81 o
   1   3  17        8.51        5.14      2.36 o
   2   3  17       20.35       21.73      2.84 o
   3   3  17       18.26       16.80      2.84 o
   4   3  17        2.82       13.26      1.82 o
  -6   4  17       11.54       14.55      2.75 o
  -5   4  17       19.18       27.28      3.48 o
  -4   4  17       18.77       17.67      3.32 o
  -3   4  17       42.34       35.66      3.65 o
  -2   4  17       26.99       33.14      3.75 o
  -1   4  17       13.49       20.14      3.05 o
   0   4  17       56.66       59.06      4.37 o
   2   4  17       59.61       52.64      3.72 o
   3   4  17       71.18       70.21      5.00 o
  -5   5  17       14.28        6.20      2.80 o
  -4   5  17       36.63       51.04      4.46 o
  -2   5  17       23.77       25.22      3.55 o
  -1   5  17       51.18       56.74      4.18 o
   0   5  17        3.19        5.83      2.17 o
   1   5  17       23.67       24.80      3.25 o
   2   5  17        9.23       12.51      2.50 o
   3   5  17       11.35       15.14      2.65 o
  -4   6  17        7.27       21.02      3.05 o
  -3   6  17        5.80        6.99      2.64 o
  -2   6  17       18.00       30.40      3.52 o
  -1   6  17       13.45       12.17      2.76 o
   0   6  17       11.49       28.37      3.10 o
   1   6  17        1.57       -1.83      2.06 o
   2   6  17        0.97       -3.16      2.11 o
   3   6  17       17.77       18.26      2.67 o
  -3   7  17        0.08       -3.59      2.39 o
  -2   7  17       30.59       37.51      4.25 o
  -1   7  17       31.86       28.75      3.42 o
   0   7  17       14.95       19.28      2.56 o
  -2  -7  18       50.38       48.30      4.15 o
  -1  -7  18       15.94       12.96      2.50 o
   0  -7  18       68.39       68.70      5.40 o
  -3  -6  18       65.35       55.59      4.55 o
  -2  -6  18       59.13       62.85      4.84 o
  -1  -6  18       31.59       31.41      3.34 o
   0  -6  18       12.43       18.14      2.72 o
  -4  -5  18       35.49       57.37      4.52 o
  -3  -5  18       21.75       19.34      2.87 o
  -2  -5  18       27.89       22.90      3.05 o
  -1  -5  18       30.32       27.79      3.36 o
   0  -5  18        2.42       -2.27      2.54 o
  -5  -4  18        3.18        5.63      2.11 o
  -4  -4  18      186.86      191.67     11.33 o
  -3  -4  18       24.89       20.58      2.96 o
  -2  -4  18       26.99       37.68      3.41 o
   0  -4  18        8.90        1.54      2.41 o
   1  -4  18       27.07       42.51      3.89 o
   2  -4  18       12.04       10.49      2.74 o
   3  -4  18        5.82        8.90      2.56 o
  -6  -3  18        2.01       13.31      2.89 o
  -5  -3  18       26.26       25.71      2.95 o
  -4  -3  18       10.80       28.30      3.18 o
  -3  -3  18       21.93       17.15      2.81 o
  -2  -3  18       18.66       22.44      2.82 o
  -1  -3  18       25.49       26.77      3.30 o
   0  -3  18       18.10       13.57      2.86 o
   1  -3  18        2.63        5.93      2.03 o
   3  -3  18       60.58       56.01      4.57 o
   4  -3  18        0.09        7.36      1.88 o
  -6  -2  18       24.95       26.34      3.20 o
  -5  -2  18        8.69        1.87      2.41 o
  -4  -2  18       57.24       60.24      4.95 o
  -3  -2  18        5.04        3.08      2.51 o
  -2  -2  18       36.46       33.46      3.45 o
  -1  -2  18       55.11       55.49      4.45 o
   0  -2  18       14.98        8.65      2.86 o
   3  -2  18        1.30       -3.75      2.50 o
   4  -2  18       89.87       83.95      5.85 o
  -6  -1  18       40.92       46.77      4.36 o
  -5  -1  18       85.86       93.09      6.96 o
  -4  -1  18        4.12        3.69      2.27 o
  -3  -1  18       47.85       54.06      4.59 o
  -2  -1  18        7.67       12.86      2.74 o
  -1  -1  18       12.57       16.63      2.15 o
   0  -1  18       19.47       11.69      2.09 o
   4  -1  18       39.52       30.71      3.38 o
  -6   0  18        8.42        4.53      2.28 o
  -5   0  18       15.70       28.60      3.34 o
  -4   0  18        0.95        5.72      2.49 o
  -3   0  18       52.06       43.51      3.94 o
  -2   0  18        4.06        8.69      1.92 o
  -1   0  18       79.45       83.07      5.44 o
   0   0  18        7.78        1.11      2.46 o
   1   0  18       21.61       11.55      2.69 o
   2   0  18       74.68       85.23      5.38 o
   3   0  18        1.58        1.54      2.65 o
   4   0  18        1.61       -3.49      2.32 o
  -6   1  18       41.74       35.00      4.10 o
  -5   1  18       85.59       79.93      6.08 o
  -4   1  18        4.04        9.96      2.84 o
  -3   1  18       48.44       48.98      4.18 o
  -2   1  18        8.38        6.20      2.83 o
  -1   1  18       12.97        4.96      2.75 o
   0   1  18       20.47       23.17      3.07 o
   1   1  18        1.38       -1.05      2.41 o
   3   1  18       22.90       20.70      2.97 o
   4   1  18       39.28       37.85      3.50 o
  -6   2  18       24.90       24.18      3.48 o
  -5   2  18        8.39       14.92      2.90 o
  -4   2  18       60.58       84.34      5.86 o
  -3   2  18        5.34        5.24      2.80 o
  -2   2  18       35.27       41.97      4.13 o
  -1   2  18       54.48       41.97      4.05 o
   0   2  18       15.10       11.32      3.03 o
   1   2  18        6.70        7.77      2.59 o
   2   2  18        4.91       18.02      2.83 o
   3   2  18        1.25        3.41      2.54 o
  -6   3  18        1.68        7.89      2.73 o
  -5   3  18       24.24       29.95      3.57 o
  -4   3  18       10.81       28.37      3.77 o
  -3   3  18       20.25       11.69      2.94 o
  -2   3  18       18.17       22.05      3.19 o
  -1   3  18       25.98       34.03      3.48 o
   0   3  18       17.79       18.26      2.61 o
   1   3  18        2.48        1.49      1.64 o
   2   3  18       14.13       13.11      2.66 o
   3   3  18       62.04       61.43      4.57 o
  -5   4  18        3.05        3.45      2.68 o
  -4   4  18      185.91      172.94     11.13 o
  -3   4  18       24.01       27.35      3.48 o
  -2   4  18       28.31       32.82      3.73 o
  -1   4  18       41.00       54.36      3.99 o
   0   4  18        8.85        8.49      2.30 o
   1   4  18       27.56       36.08      3.58 o
   2   4  18       12.22       14.18      2.82 o
  -4   5  18       35.59       48.98      4.76 o
  -3   5  18       23.36       29.87      3.87 o
  -2   5  18       27.85       19.95      3.41 o
  -1   5  18       29.73       25.43      3.36 o
   1   5  18        2.02        2.16      2.20 o
   2   5  18        4.25       -1.39      2.01 o
   3   5  18       52.16       67.33      5.47 o
  -4   6  18        5.62        1.63      2.92 o
  -3   6  18       66.63       67.21      5.57 o
  -2   6  18       58.36       51.34      3.97 o
  -1   6  18       30.98       36.00      3.58 o
   0   6  18       12.44        4.05      2.51 o
  -1   7  18       16.31       11.55      2.36 o
  -2  -6  19       26.55       21.66      3.23 o
  -1  -6  19        2.82        4.47      2.46 o
  -3  -5  19        8.17        8.81      2.51 o
  -2  -5  19       61.77       74.81      5.52 o
   1  -5  19       31.96       16.58      3.11 o
  -4  -4  19       37.65       44.52      4.07 o
  -3  -4  19       33.47       22.77      3.44 o
  -2  -4  19        6.18        7.70      2.46 o
  -1  -4  19       23.88       28.08      3.16 o
   0  -4  19       29.95       37.17      3.89 o
   1  -4  19        6.18        5.93      2.13 o
   2  -4  19        8.95        6.62      2.64 o
  -5  -3  19       15.80       13.31      2.79 o
  -4  -3  19      118.07      116.93      8.55 o
  -2  -3  19       13.43       18.08      2.89 o
  -1  -3  19       54.00       39.57      3.93 o
   0  -3  19        7.18       11.88      2.05 o
   1  -3  19       16.23        4.65      2.69 o
   3  -3  19        2.01        5.96      2.74 o
  -5  -2  19       52.16       47.53      4.69 o
  -4  -2  19       18.31       15.68      2.86 o
  -3  -2  19        2.97        5.24      2.51 o
  -1  -2  19       12.47        9.87      2.66 o
   1  -2  19       12.27       13.31      2.68 o
   2  -2  19       10.05       14.34      3.20 o
   3  -2  19       13.40        4.81      2.46 o
  -5  -1  19       40.91       38.28      3.78 o
  -4  -1  19       53.24       62.85      4.84 o
  -3  -1  19        6.06        2.46      2.61 o
  -2  -1  19      106.83      109.40      6.10 o
  -1  -1  19       81.33       62.30      4.60 o
   0  -1  19        0.03        4.05      2.40 o
   2  -1  19        0.87        1.59      1.78 o
   3  -1  19        7.35       -1.05      2.35 o
  -5   0  19      120.43      145.82      9.21 o
  -3   0  19        6.25        5.86      2.82 o
  -2   0  19        7.58        9.66      3.02 o
  -1   0  19       30.53       27.28      3.33 o
   0   0  19        7.47        5.69      2.52 o
   1   0  19        0.13        0.24      2.27 o
   2   0  19        5.32        3.03      2.46 o
  -5   1  19       41.81       44.90      4.56 o
  -4   1  19       56.15       49.37      4.48 o
  -3   1  19        5.68       -3.93      2.62 o
  -2   1  19      106.17      104.67      6.53 o
   0   1  19        0.03       -1.15      2.46 o
   1   1  19       18.11       19.28      2.93 o
   2   1  19        0.99       15.90      2.77 o
  -5   2  19       49.55       57.79      5.17 o
  -4   2  19       18.33       18.02      3.30 o
  -2   2  19       13.48       16.80      3.13 o
  -1   2  19       13.01       15.79      2.70 o
   0   2  19       13.13       12.61      2.86 o
   1   2  19       12.81       15.19      2.97 o
   2   2  19        9.94       14.98      3.17 o
   3   2  19       13.52       14.39      2.84 o
  -5   3  19       16.18       21.86      3.24 o
  -4   3  19      117.46      148.34      9.46 o
  -3   3  19        5.08       -2.27      2.46 o
  -2   3  19       12.42        6.59      3.13 o
  -1   3  19       52.23       62.74      4.83 o
   0   3  19        7.19       -2.80      2.64 o
   2   3  19        7.38        6.34      2.55 o
   3   3  19        2.13        9.70      2.42 o
  -4   4  19       37.66       55.18      4.74 o
  -3   4  19       33.52       28.37      3.62 o
  -2   4  19        5.69        3.56      2.59 o
  -1   4  19       23.79       29.50      3.54 o
   0   4  19       29.10       26.63      3.36 o
   1   4  19        6.21        8.40      2.69 o
   2   4  19        8.56        9.40      2.64 o
  -3   5  19        8.48       15.03      3.06 o
  -2   5  19       63.27       69.16      4.96 o
   0   5  19        8.94       15.96      3.38 o
   1   5  19       32.10       34.03      3.48 o
  -2   6  19       26.60       24.46      3.70 o
  -1   6  19        2.79        7.39      2.68 o
  -1  -5  20       37.26       39.05      3.73 o
  -3  -4  20        1.43        3.18      2.45 o
  -2  -4  20       62.28       66.08      5.30 o
  -1  -4  20       33.91       44.34      4.07 o
   0  -4  20       12.10       12.27      2.87 o
   1  -4  20       30.39       41.52      4.02 o
  -4  -3  20       27.11       30.10      3.58 o
  -3  -3  20        9.81       -0.10      2.52 o
  -2  -3  20        1.80        8.05      2.64 o
  -1  -3  20       24.80       17.72      2.45 o
   0  -3  20       20.19       26.42      3.85 o
   2  -3  20       27.01       29.95      4.02 o
  -3  -2  20        1.88        5.96      2.54 o
  -1  -2  20       53.12       55.80      4.66 o
   1  -2  20        7.08        6.99      2.20 o
  -4  -1  20        2.01        5.24      2.51 o
  -3  -1  20       10.47       19.40      3.30 o
   0  -1  20       47.57       45.08      4.47 o
   1  -1  20        4.58        2.20      2.41 o
   2  -1  20       21.65       39.31      3.74 o
  -5   0  20        4.42        7.77      2.82 o
  -4   0  20        1.63       -1.01      2.42 o
  -3   0  20        1.91        9.15      2.85 o
  -1   0  20        1.05       12.12      2.75 o
   0   0  20        4.49        7.02      2.61 o
   1   0  20        0.84        3.61      2.64 o
   2   0  20        6.58        7.02      2.06 o
  -4   1  20        2.04        3.18      2.54 o
  -3   1  20       10.88        8.98      2.95 o
  -2   1  20       21.94       26.77      3.59 o
  -1   1  20       11.12        9.57      2.79 o
   0   1  20       46.26       41.25      4.36 o
   1   1  20        4.44       16.24      3.02 o
   2   1  20       21.55       27.64      3.50 o
  -4   2  20       34.55       46.87      4.56 o
  -3   2  20        1.89       -2.20      2.70 o
  -2   2  20      103.49       86.64      6.46 o
  -1   2  20       54.87       64.85      5.47 o
   0   2  20        0.46       -1.68      2.41 o
   1   2  20        7.89        4.65      2.60 o
   2   2  20        1.58        4.33      2.66 o
  -4   3  20       27.18       33.95      4.04 o
  -3   3  20       10.22       10.81      2.83 o
  -2   3  20        1.64        7.66      2.88 o
  -1   3  20       25.64       23.51      3.36 o
   0   3  20       20.17       19.21      3.22 o
   1   3  20       10.21        3.94      2.89 o
  -3   4  20        1.34        7.93      2.89 o
  -2   4  20       60.52       62.20      5.58 o
  -1   4  20       32.76       34.84      4.01 o
   0   4  20       12.16        8.94      2.94 o
   1   4  20       30.72       37.00      3.63 o
  -1   5  20       36.79       33.95      4.04 o
  -1  -3  21        8.85       19.83      3.33 o
   0  -3  21        1.04       -3.03      2.56 o
  -3  -2  21        6.57       10.40      2.33 o
  -2  -2  21       38.75       43.60      3.94 o
   0  -2  21       36.05       48.59      4.55 o
   1  -2  21        5.50        8.77      3.04 o
  -3  -1  21       37.54       34.19      3.97 o
  -2  -1  21       74.27       78.09      6.25 o
   0  -1  21        4.07        1.29      2.89 o
   1  -1  21       14.88        6.59      2.60 o
  -3   0  21       39.85       27.93      3.89 o
  -2   0  21        0.13       -1.83      2.89 o
   0   0  21       10.69       16.07      2.95 o
   1   0  21        0.34       -4.13      2.75 o
  -3   1  21       37.04       39.05      4.33 o
  -2   1  21       76.59       87.03      6.08 o
  -1   1  21       10.21       13.11      3.06 o
   0   1  21        3.98        4.96      2.56 o
   1   1  21       13.83       15.68      3.52 o
  -3   2  21        5.79       13.21      3.43 o
  -2   2  21       38.41       29.50      4.30 o
   0   2  21       37.59       39.93      3.77 o
   1   2  21        5.68       -3.92      2.61 o
  -2   3  21       84.72       86.12      6.18 o
  -1   3  21        8.58        1.44      2.16 o
   0   3  21        1.09        0.58      2.13 o
 
